# Supplementary material for: Nuclear DLC1 exerts oncogenic function through association with FOXK1 for cooperative activation of MMP9 expression in melanoma
Source: Oncogene. 2020 Mar 25;39(20):4061–76. doi: 10.1038/s41388-020-1274-8 (PMC7220869; doi:10.1038/s41388-020-1274-8)
Supplement: Supplementary file 3 — Dataset 2 [file 41388_2020_1274_MOESM3_ESM.xls]

GeneID	Length	Ctrl-Expression	FK-Expression	log2FoldChange(FK/Ctrl)	Probability	Up/Down-Regulation(FK/Ctrl)	Symbol	Cellular Component	Molecular Function	Biological Process	Kegg Orthology	Nr Description
57573	6503	0.44	0.325	-0.437063806	0.264657472	*	ZNF471	NA	NA	NA	K09228//KRAB domain-containing zinc finger protein	XP_014722164.1//PREDICTED: zinc finger protein 471-like isoform X1 [Equus asinus]
8563	2549	41.85	41.515	-0.011594924	0.168965322	*	THOC5	GO:0000784//nuclear chromosome, telomeric region;GO:0005634//nucleus;GO:0005654//nucleoplasm;GO:0000347//THO complex;GO:0000445//THO complex part of transcription export complex;GO:0005737//cytoplasm;GO:0000346//transcription export complex	GO:0003729//mRNA binding	GO:0006406//mRNA export from nucleus;GO:0060215//primitive hemopoiesis;GO:0046784//viral mRNA export from host cell nucleus;GO:0006369//termination of RNA polymerase II transcription;GO:0031124//mRNA 3'-end processing;GO:2000002//negative regulation of DNA damage checkpoint;GO:0006405//RNA export from nucleus;GO:0032786//positive regulation of DNA-templated transcription, elongation;GO:0008380//R…	K13174//THO complex subunit 5	EAW59807.1//hCG2011153, isoform CRA_a [Homo sapiens];EAW59810.1//hCG2011153, isoform CRA_d [Homo sapiens]
102724951	2382	0.84	0.55	-0.610957709	0.431239003	*	LOC102724951	NA	NA	NA	NA	XP_006724005.1//PREDICTED: uncharacterized protein LOC102723360 isoform X1 [Homo sapiens]
8434	3641	7.1	2.685	-1.402896936	0.903456496	Down	RECK	GO:0016020//membrane;GO:0005576//extracellular region;GO:0005886//plasma membrane;GO:0031225//anchored component of membrane	GO:0004867//serine-type endopeptidase inhibitor activity;GO:0008191//metalloendopeptidase inhibitor activity;GO:0004866//endopeptidase inhibitor activity	GO:0006501//C-terminal protein lipidation;GO:0030198//extracellular matrix organization;GO:0030336//negative regulation of cell migration;GO:1904684//negative regulation of metalloendopeptidase activity;GO:0035115//embryonic forelimb morphogenesis;GO:0007566//embryo implantation;GO:0001955//blood vessel maturation	K17461//reversion-inducing-cysteine-rich protein with kazal motifs	NP_001303275.1//reversion-inducing cysteine-rich protein with Kazal motifs isoform 3 precursor [Homo sapiens];XP_016870696.1//PREDICTED: reversion-inducing cysteine-rich protein with Kazal motifs isoform X1 [Homo sapiens];XP_020042618.1//reversion-inducing cysteine-rich protein with Kazal motifs, partial [Castor canadensis];NP_066934.1//reversion-inducing cysteine-rich protein with Kazal motifs i…
10309	1485	6.99	6.805	-0.038697294	0.209489755	*	CCNO	GO:0005654//nucleoplasm;GO:0005737//cytoplasm	GO:0004844//uracil DNA N-glycosylase activity	GO:0042493//response to drug;GO:0060271//cilium assembly;GO:0006284//base-excision repair;GO:1903251//multi-ciliated epithelial cell differentiation;GO:0051301//cell division;GO:0007049//cell cycle	K10861//uracil-DNA glycosylase 2 [EC:3.2.2.-]	XP_003899724.2//cyclin-O [Papio anubis];NP_066970.3//cyclin-O [Homo sapiens]
7652	7881	0.01	0.01	0	0.095578637	*	ZNF99	GO:0005634//nucleus	GO:0046872//metal ion binding;GO:0003677//DNA binding	GO:0006355//regulation of transcription, DNA-templated;GO:0006351//transcription, DNA-templated	K09228//KRAB domain-containing zinc finger protein;K01368//cathepsin S [EC:3.4.22.27];K08857//NIMA (never in mitosis gene a)-related kinase 1/4/5 [EC:2.7.11.1]	XP_009433443.2//PREDICTED: zinc finger protein 99 [Pan troglodytes];BAC04924.1//unnamed protein product [Homo sapiens]
80176	3130	9.46	11.455	0.27606537	0.690618083	*	SPSB1	NA	NA	NA	K10343//SPRY domain-containing SOCS box protein 1/4	BAD92796.1//SPRY domain-containing SOCS box protein SSB-1 variant, partial [Homo sapiens]
105371932	2452	0.36	0.435	0.273018494	0.210965435	*	LOC105371932	NA	NA	NA	K12581//CCR4-NOT transcription complex subunit 7/8;K15322//tRNA-splicing endonuclease subunit Sen2 [EC:3.1.27.9];K01064//wingless-type MMTV integration site family, member 9	XP_016880981.1//PREDICTED: uncharacterized protein LOC105371932 isoform X1 [Homo sapiens]
1387	8946	13.78	14.82	0.10496956	0.46472558	*	CREBBP	GO:0005634//nucleus;GO:0005654//nucleoplasm;GO:0016604//nuclear body;GO:0000123//histone acetyltransferase complex;GO:0000790//nuclear chromatin;GO:0005737//cytoplasm	GO:0034212//peptide N-acetyltransferase activity;GO:0003682//chromatin binding;GO:0008270//zinc ion binding;GO:0004871//signal transducer activity;GO:0000987//proximal promoter sequence-specific DNA binding;GO:0003700//DNA binding transcription factor activity;GO:0016407//acetyltransferase activity;GO:0001102//RNA polymerase II activating transcription factor binding;GO:0004402//histone acetyltra…	GO:0032481//positive regulation of type I interferon production;GO:0008589//regulation of smoothened signaling pathway;GO:0006355//regulation of transcription, DNA-templated;GO:0018076//N-terminal peptidyl-lysine acetylation;GO:0045637//regulation of myeloid cell differentiation;GO:0045893//positive regulation of transcription, DNA-templated;GO:0042733//embryonic digit morphogenesis;GO:0034644//c…	K04498//E1A/CREB-binding protein [EC:2.3.1.48]	XP_004057146.1//PREDICTED: CREB-binding protein isoform X1 [Gorilla gorilla gorilla];XP_011520683.1//PREDICTED: CREB-binding protein isoform X5 [Homo sapiens];XP_005255182.1//PREDICTED: CREB-binding protein isoform X4 [Homo sapiens];XP_006720911.1//PREDICTED: CREB-binding protein isoform X3 [Homo sapiens]
55854	2149	31.17	35.465	0.186237793	0.685112662	*	ZC3H15	GO:0005730//nucleolus;GO:0005829//cytosol	GO:0003723//RNA binding;GO:0046872//metal ion binding;GO:0045296//cadherin binding	GO:0019221//cytokine-mediated signaling pathway	K00167//2-oxoisovalerate dehydrogenase E1 component beta subunit [EC:1.2.4.4];K18626//trichohyalin	NP_060941.2//zinc finger CCCH domain-containing protein 15 [Homo sapiens]
150275	3884	7.41	7.01	-0.080059098	0.325046824	*	CCDC117	NA	NA	NA	K12581//CCR4-NOT transcription complex subunit 7/8;K17776//metaxin;K11447//histone demethylase [EC:1.14.11.-];K01064//wingless-type MMTV integration site family, member 9	NP_775781.1//coiled-coil domain-containing protein 117 isoform a [Homo sapiens];NP_001271193.1//coiled-coil domain-containing protein 117 isoform c [Homo sapiens];NP_001271192.1//coiled-coil domain-containing protein 117 isoform b [Homo sapiens]
79572	7269	21.98	25.11	0.192070642	0.670866678	*	ATP13A3	GO:0016020//membrane;GO:0043231//intracellular membrane-bounded organelle;GO:0005887//integral component of plasma membrane;GO:0016021//integral component of membrane	GO:0046872//metal ion binding;GO:0005524//ATP binding;GO:0005388//calcium-transporting ATPase activity;GO:0016887//ATPase activity	GO:0006812//cation transport;GO:0006874//cellular calcium ion homeostasis	K14951//cation-transporting P-type ATPase 13A3/4/5 [EC:3.6.3.-]	NP_078800.3//probable cation-transporting ATPase 13A3 [Homo sapiens];XP_005269414.1//PREDICTED: probable cation-transporting ATPase 13A3 isoform X1 [Homo sapiens];XP_011511426.1//PREDICTED: probable cation-transporting ATPase 13A3 isoform X4 [Homo sapiens];XP_011511424.1//PREDICTED: probable cation-transporting ATPase 13A3 isoform X2 [Homo sapiens]
1785	3678	62.45	29.85	-1.06497064	0.913899767	Down	DNM2	GO:0070062//extracellular exosome;GO:0001917//photoreceptor inner segment;GO:0005925//focal adhesion;GO:0005874//microtubule;GO:0045334//clathrin-coated endocytic vesicle;GO:0005813//centrosome;GO:0005905//clathrin-coated pit;GO:0005829//cytosol;GO:0005794//Golgi apparatus;GO:0045211//postsynaptic membrane	GO:0031749//D2 dopamine receptor binding;GO:0017124//SH3 domain binding;GO:0005525//GTP binding;GO:0019899//enzyme binding;GO:0003924//GTPase activity	GO:0031623//receptor internalization;GO:1903351//cellular response to dopamine;GO:1903526//negative regulation of membrane tubulation;GO:0071245//cellular response to carbon monoxide;GO:0019886//antigen processing and presentation of exogenous peptide antigen via MHC class II;GO:0033572//transferrin transport;GO:0006897//endocytosis;GO:0035904//aorta development;GO:0003281//ventricular septum dev…	K01528//dynamin GTPase [EC:3.6.5.5]	NP_001005360.1//dynamin-2 isoform 1 [Homo sapiens];NP_001177645.1//dynamin-2 isoform 5 [Homo sapiens];XP_017355439.1//PREDICTED: dynamin-2 isoform X11 [Cebus capucinus imitator];XP_004398941.1//PREDICTED: dynamin-2 isoform X10 [Odobenus rosmarus divergens];XP_009191751.1//dynamin-2 isoform X7 [Papio anubis];NP_001005361.1//dynamin-2 isoform 2 [Homo sapiens];XP_011949199.1//PREDICTED: dynamin-2 is…
2634	4148	1.46	1.175	-0.313307612	0.375901016	*	GBP2	GO:0005654//nucleoplasm;GO:0005829//cytosol;GO:0015629//actin cytoskeleton	GO:0005525//GTP binding;GO:0003924//GTPase activity	NA	K20897//guanylate-binding protein 2	XP_007976231.1//PREDICTED: interferon-induced guanylate-binding protein 2 [Chlorocebus sabaeus]
83548	4294	6.81	8.06	0.243125041	0.617231398	*	COG3	GO:0016020//membrane;GO:0032588//trans-Golgi network membrane;GO:0032580//Golgi cisterna membrane;GO:0017119//Golgi transport complex;GO:0005794//Golgi apparatus;GO:0005801//cis-Golgi network;GO:0000139//Golgi membrane	GO:0008565//protein transporter activity	GO:0006486//protein glycosylation;GO:0006890//retrograde vesicle-mediated transport, Golgi to ER;GO:0007030//Golgi organization;GO:0006891//intra-Golgi vesicle-mediated transport;GO:0006886//intracellular protein transport;GO:0033365//protein localization to organelle;GO:0006888//ER to Golgi vesicle-mediated transport;GO:0050821//protein stabilization	K05747//Wiskott-Aldrich syndrome protein;K21873//protein TASOR;K12831//splicing factor 3B subunit 4;K20290//conserved oligomeric Golgi complex subunit 3	XP_011533569.1//PREDICTED: conserved oligomeric Golgi complex subunit 3 isoform X2 [Homo sapiens];Q96JB2.3//RecName: Full=Conserved oligomeric Golgi complex subunit 3; Short=COG complex subunit 3; AltName: Full=Component of oligomeric Golgi complex 3; AltName: Full=Vesicle-docking protein SEC34 homolog; AltName: Full=p94;NP_113619.2//conserved oligomeric Golgi complex subunit 3 [Homo sapiens];CEL…
9363	799	0.12	0.01	-3.584962501	0.386287531	*	RAB33A	GO:0005886//plasma membrane;GO:0000139//Golgi membrane	GO:0005525//GTP binding;GO:0003924//GTPase activity	GO:2000785//regulation of autophagosome assembly;GO:0019882//antigen processing and presentation;GO:0061024//membrane organization	K07919//Ras-related protein Rab-33A	XP_003262364.1//PREDICTED: ras-related protein Rab-33A [Nomascus leucogenys];XP_016885452.1//PREDICTED: ras-related protein Rab-33A isoform X1 [Homo sapiens]
51599	1968	1.67	1.35	-0.306888695	0.398830808	*	LSR	GO:0061689//tricellular tight junction;GO:0070062//extracellular exosome;GO:0042627//chylomicron;GO:0034361//very-low-density lipoprotein particle;GO:0034362//low-density lipoprotein particle;GO:0016021//integral component of membrane;GO:0005886//plasma membrane	NA	GO:1904274//tricellular tight junction assembly;GO:0001889//liver development;GO:0019216//regulation of lipid metabolic process;GO:0060856//establishment of blood-brain barrier;GO:0061833//protein localization to tricellular tight junction	K10955//mucin-2	XP_008967454.1//PREDICTED: lipolysis-stimulated lipoprotein receptor isoform X6 [Pan paniscus];XP_008967453.1//PREDICTED: lipolysis-stimulated lipoprotein receptor isoform X4 [Pan paniscus];XP_008967452.1//PREDICTED: lipolysis-stimulated lipoprotein receptor isoform X2 [Pan paniscus];XP_003816148.1//PREDICTED: lipolysis-stimulated lipoprotein receptor isoform X3 [Pan paniscus];NP_001247419.1//lip…
152926	6080	2.74	2.11	-0.376932894	0.548555537	*	PPM1K	GO:0005759//mitochondrial matrix;GO:0005739//mitochondrion	GO:0046872//metal ion binding;GO:0004722//protein serine/threonine phosphatase activity	GO:0009083//branched-chain amino acid catabolic process	K17505//protein phosphatase 1K [EC:3.1.3.16]	XP_005262832.1//PREDICTED: protein phosphatase 1K, mitochondrial isoform X5 [Homo sapiens];XP_014697935.1//PREDICTED: protein phosphatase 1K, mitochondrial isoform X1 [Equus asinus];NP_689755.3//protein phosphatase 1K, mitochondrial [Homo sapiens];XP_016863294.1//PREDICTED: protein phosphatase 1K, mitochondrial isoform X3 [Homo sapiens];XP_016863293.1//PREDICTED: protein phosphatase 1K, mitochond…
79618	12705	3.74	3.26	-0.198166306	0.436744424	*	HMBOX1	GO:0005634//nucleus;GO:0005654//nucleoplasm;GO:0000784//nuclear chromosome, telomeric region;GO:0016604//nuclear body;GO:0005829//cytosol;GO:0005697//telomerase holoenzyme complex;GO:0005737//cytoplasm	GO:0003691//double-stranded telomeric DNA binding;GO:0042162//telomeric DNA binding;GO:0042802//identical protein binding;GO:0043565//sequence-specific DNA binding;GO:0003720//telomerase activity;GO:0001227//transcriptional repressor activity, RNA polymerase II transcription regulatory region sequence-specific DNA binding;GO:0032403//protein complex binding	GO:0045892//negative regulation of transcription, DNA-templated;GO:0006351//transcription, DNA-templated;GO:0051973//positive regulation of telomerase activity;GO:0035563//positive regulation of chromatin binding;GO:0045893//positive regulation of transcription, DNA-templated;GO:0000122//negative regulation of transcription from RNA polymerase II promoter;GO:0032212//positive regulation of telome…	K08034//transcription factor 2, hepatocyte nuclear factor 1-beta;K08647//pappalysin-2 [EC:3.4.24.-];K08036//transcription factor 1, hepatocyte nuclear factor 1-alpha;K08752//fatty acid-binding protein 3, muscle and heart;K10477//BTB/POZ domain-containing protein 1/2;K07994//matrix metalloproteinase-13 (collagenase 3) [EC:3.4.24.-]	XP_011542944.1//PREDICTED: homeobox-containing protein 1 isoform X7 [Homo sapiens];XP_006716461.1//PREDICTED: homeobox-containing protein 1 isoform X5 [Homo sapiens];NP_001311324.1//homeobox-containing protein 1 isoform 9 [Homo sapiens];NP_001311316.1//homeobox-containing protein 1 isoform 5 [Homo sapiens];NP_001311315.1//homeobox-containing protein 1 isoform 4 [Homo sapiens];NP_078843.2//homeobo…
401409	952	0.01	0.075	2.906890596	0.314433282	*	RAB19	GO:0070062//extracellular exosome;GO:0005768//endosome;GO:0005794//Golgi apparatus;GO:0005886//plasma membrane	GO:0005525//GTP binding;GO:0003924//GTPase activity	NA	K17047//Ras-related protein Rab-19	NP_001008749.2//ras-related protein Rab-19 [Homo sapiens];XP_005250055.1//PREDICTED: ras-related protein Rab-19 isoform X3 [Homo sapiens];XP_008525015.1//PREDICTED: ras-related protein Rab-19 isoform X1 [Equus przewalskii];XP_005250054.1//PREDICTED: ras-related protein Rab-19 isoform X2 [Homo sapiens]
4893	4454	33.35	28.59	-0.222176141	0.714626256	*	NRAS	NA	NA	NA	K07828//GTPase NRas	XP_012322075.1//GTPase NRas isoform X1 [Aotus nancymaae]
347517	2612	0.18	0.2	0.152003093	0.129235484	*	RAB41	GO:0005794//Golgi apparatus;GO:0005829//cytosol;GO:0000139//Golgi membrane	GO:0005525//GTP binding;GO:0003924//GTPase activity	GO:0042147//retrograde transport, endosome to Golgi;GO:0006890//retrograde vesicle-mediated transport, Golgi to ER;GO:0006891//intra-Golgi vesicle-mediated transport	K07896//Ras-related protein Rab-41	NP_001027898.2//ras-related protein Rab-41 [Homo sapiens];XP_011529250.1//PREDICTED: ras-related protein Rab-41 isoform X1 [Homo sapiens];XP_016884977.1//PREDICTED: ras-related protein Rab-41 isoform X2 [Homo sapiens]
84071	1758	0.95	0.86	-0.143590854	0.199046484	*	ARMC2	NA	NA	NA	K12581//CCR4-NOT transcription complex subunit 7/8;K06245//laminin, beta 4;K15322//tRNA-splicing endonuclease subunit Sen2 [EC:3.1.27.9];K17985//activating molecule in BECN1-regulated autophagy protein 1;K15696//RING finger protein 113B;K01064//wingless-type MMTV integration site family, member 9	XP_016866839.1//PREDICTED: armadillo repeat-containing protein 2 isoform X6 [Homo sapiens];NP_115507.4//armadillo repeat-containing protein 2 isoform a [Homo sapiens];EAW48370.1//armadillo repeat containing 2, isoform CRA_b [Homo sapiens]
6531	3952	0.01	0.01	0	0.095578637	*	SLC6A3	GO:0030424//axon;GO:0098793//presynapse;GO:0005737//cytoplasm;GO:0043025//neuronal cell body;GO:0043005//neuron projection;GO:0009986//cell surface;GO:0005887//integral component of plasma membrane;GO:0045121//membrane raft;GO:0016021//integral component of membrane;GO:0016600//flotillin complex;GO:0005886//plasma membrane	GO:0002020//protease binding;GO:0047485//protein N-terminus binding;GO:0008504//monoamine transmembrane transporter activity;GO:0005330//dopamine:sodium symporter activity;GO:0005102//receptor binding;GO:0005329//dopamine transmembrane transporter activity;GO:0046872//metal ion binding;GO:0008144//drug binding;GO:0035240//dopamine binding;GO:0051721//protein phosphatase 2A binding;GO:0032403//pro…	GO:0007595//lactation;GO:0021984//adenohypophysis development;GO:0035094//response to nicotine;GO:0045471//response to ethanol;GO:0042053//regulation of dopamine metabolic process;GO:0042420//dopamine catabolic process;GO:0042416//dopamine biosynthetic process;GO:0051583//dopamine uptake involved in synaptic transmission;GO:0015844//monoamine transport;GO:0007608//sensory perception of smell;GO:0…	K05036//solute carrier family 6 (neurotransmitter transporter, dopamine) member 3	NP_001035.1//sodium-dependent dopamine transporter [Homo sapiens]
7022	2895	39.1	38.925	-0.006471568	0.156592315	*	TFAP2C	NA	NA	NA	K09177//transcription factor AP-2 gamma	XP_008011591.1//PREDICTED: transcription factor AP-2 gamma isoform X1 [Chlorocebus sabaeus];XP_003904630.2//transcription factor AP-2 gamma [Papio anubis]
1244	5500	11.85	5.045	-1.231960885	0.907770021	Down	ABCC2	GO:0009986//cell surface;GO:0005887//integral component of plasma membrane;GO:0016324//apical plasma membrane;GO:0031526//brush border membrane;GO:0046581//intercellular canaliculus;GO:0005886//plasma membrane	GO:0043225//ATPase-coupled anion transmembrane transporter activity;GO:0019904//protein domain specific binding;GO:0005524//ATP binding;GO:0042626//ATPase activity, coupled to transmembrane movement of substances;GO:0008514//organic anion transmembrane transporter activity;GO:0015127//bilirubin transmembrane transporter activity	GO:0015694//mercury ion transport;GO:0071222//cellular response to lipopolysaccharide;GO:0071356//cellular response to tumor necrosis factor;GO:0043627//response to estrogen;GO:0015732//prostaglandin transport;GO:0015722//canalicular bile acid transport;GO:0070327//thyroid hormone transport;GO:0030644//cellular chloride ion homeostasis;GO:0071347//cellular response to interleukin-1;GO:0071354//ce…	K05666//ATP-binding cassette, subfamily C (CFTR/MRP), member 2	XP_011906851.1//PREDICTED: canalicular multispecific organic anion transporter 1 isoform X1 [Cercocebus atys];XP_011537593.1//PREDICTED: canalicular multispecific organic anion transporter 1 isoform X2 [Homo sapiens];XP_016871164.1//PREDICTED: canalicular multispecific organic anion transporter 1 isoform X4 [Homo sapiens];XP_006717694.1//PREDICTED: canalicular multispecific organic anion transpor…
1638	3803	0.02	0.03	0.584962501	0.123957092	*	DCT	GO:0005829//cytosol;GO:0016021//integral component of membrane;GO:0033162//melanosome membrane;GO:0042470//melanosome	GO:0046872//metal ion binding;GO:0005507//copper ion binding;GO:0004167//dopachrome isomerase activity;GO:0016491//oxidoreductase activity	GO:0042438//melanin biosynthetic process;GO:0008544//epidermis development;GO:0048066//developmental pigmentation;GO:0021847//ventricular zone neuroblast division;GO:0006583//melanin biosynthetic process from tyrosine;GO:0002052//positive regulation of neuroblast proliferation;GO:0048468//cell development	K01827//dopachrome tautomerase [EC:5.3.3.12]	NP_001913.2//L-dopachrome tautomerase isoform 1 precursor [Homo sapiens];NP_001123361.1//L-dopachrome tautomerase isoform 2 precursor [Homo sapiens];NP_001309115.1//L-dopachrome tautomerase isoform 4 [Homo sapiens];XP_016875890.1//PREDICTED: L-dopachrome tautomerase isoform X2 [Homo sapiens]
25953	1373	23.9	18.52	-0.36792652	0.784323741	*	PNKD	GO:0016020//membrane;GO:0005634//nucleus;GO:0016021//integral component of membrane;GO:0005739//mitochondrion	GO:0046872//metal ion binding;GO:0004416//hydroxyacylglutathione hydrolase activity	GO:0032225//regulation of synaptic transmission, dopaminergic;GO:0050884//neuromuscular process controlling posture;GO:0019243//methylglyoxal catabolic process to D-lactate via S-lactoyl-glutathione;GO:0046929//negative regulation of neurotransmitter secretion;GO:0042053//regulation of dopamine metabolic process	K05758//actin related protein 2/3 complex, subunit 2;K01069//hydroxyacylglutathione hydrolase [EC:3.1.2.6]	XP_016859261.1//PREDICTED: probable hydrolase PNKD isoform X2 [Homo sapiens];NP_056303.3//probable hydrolase PNKD isoform 1 precursor [Homo sapiens];NP_001070867.1//probable hydrolase PNKD isoform 3 precursor [Homo sapiens];NP_072094.1//probable hydrolase PNKD isoform 2 [Homo sapiens];XP_016859260.1//PREDICTED: probable hydrolase PNKD isoform X1 [Homo sapiens]
107984507	4372	0.01	0.01	0	0.095578637	*	LOC107984507	GO:0005581//collagen trimer	GO:0005509//calcium ion binding	NA	K16628//collagen, type VII, alpha	XP_016875781.1//PREDICTED: collagen alpha-1(I) chain-like isoform X1 [Homo sapiens]
1969	3839	197.31	197.53	0.001607704	0.119927351	*	EPHA2	GO:0005925//focal adhesion;GO:0031256//leading edge membrane;GO:0005622//intracellular;GO:0032587//ruffle membrane;GO:0030027//lamellipodium;GO:0031258//lamellipodium membrane;GO:0009986//cell surface;GO:0005887//integral component of plasma membrane;GO:0005886//plasma membrane	GO:0005524//ATP binding;GO:0005003//ephrin receptor activity;GO:0001618//virus receptor activity;GO:0004714//transmembrane receptor protein tyrosine kinase activity;GO:0045296//cadherin binding	GO:1904238//pericyte cell differentiation;GO:0001649//osteoblast differentiation;GO:0016477//cell migration;GO:0030316//osteoclast differentiation;GO:0043491//protein kinase B signaling;GO:0060444//branching involved in mammary gland duct morphogenesis;GO:0014028//notochord formation;GO:0060326//cell chemotaxis;GO:1903078//positive regulation of protein localization to plasma membrane;GO:0021915/…	K05103//Eph receptor A2 [EC:2.7.10.1]	XP_016856026.1//PREDICTED: ephrin type-A receptor 2 isoform X4 [Homo sapiens];XP_016856024.1//PREDICTED: ephrin type-A receptor 2 isoform X2 [Homo sapiens];XP_016856023.1//PREDICTED: ephrin type-A receptor 2 isoform X1 [Homo sapiens];NP_004422.2//ephrin type-A receptor 2 isoform 1 precursor [Homo sapiens]
339263	3668	6.99	9.51	0.444152885	0.762926386	*	C17orf51	NA	NA	NA	K08798//MAP/microtubule affinity-regulating kinase [EC:2.7.11.1]	NP_001106905.1//uncharacterized protein C17orf51 [Homo sapiens];XP_005256678.1//PREDICTED: uncharacterized protein C17orf51 isoform X1 [Homo sapiens]
374403	1234	0.21	0.025	-3.070389328	0.460014757	*	TBC1D10C	GO:0016020//membrane;GO:0012505//endomembrane system;GO:0101003//ficolin-1-rich granule membrane;GO:0005829//cytosol;GO:0005622//intracellular;GO:0005886//plasma membrane;GO:0031527//filopodium membrane	GO:0017137//Rab GTPase binding;GO:0005096//GTPase activator activity	GO:0051534//negative regulation of NFAT protein import into nucleus;GO:0090630//activation of GTPase activity;GO:0042147//retrograde transport, endosome to Golgi;GO:0006886//intracellular protein transport;GO:0050869//negative regulation of B cell activation;GO:0070373//negative regulation of ERK1 and ERK2 cascade;GO:0043312//neutrophil degranulation;GO:0031338//regulation of vesicle fusion	K19944//TBC1 domain family member 10	NP_940919.1//carabin isoform 1 [Homo sapiens];EAW74614.1//TBC1 domain family, member 10C, isoform CRA_d [Homo sapiens];XP_011543304.1//PREDICTED: carabin isoform X3 [Homo sapiens];XP_012351390.1//PREDICTED: carabin isoform X2 [Nomascus leucogenys]
112812	864	23.54	28.5	0.275847599	0.747374993	*	FDX1L	GO:0005759//mitochondrial matrix	GO:0009055//electron transfer activity;GO:0046872//metal ion binding;GO:0051537//2 iron, 2 sulfur cluster binding	GO:0006700//C21-steroid hormone biosynthetic process;GO:0016125//sterol metabolic process;GO:0055114//oxidation-reduction process;GO:0044281//small molecule metabolic process	K22071//ferredoxin-2, mitochondrial	NP_001026904.2//ferredoxin-2, mitochondrial precursor [Homo sapiens]
2203	1309	0.04	0.06	0.584962501	0.147567966	*	FBP1	NA	NA	NA	K03841//fructose-1,6-bisphosphatase I [EC:3.1.3.11]	AAA35817.1//fructose-1,6-bisphosphatase [Homo sapiens]
4358	1131	61.97	65.29	0.075292073	0.49503377	*	MPV17	GO:0005743//mitochondrial inner membrane;GO:0016021//integral component of membrane;GO:0005777//peroxisome;GO:0005739//mitochondrion	NA	GO:0042592//homeostatic process;GO:0032836//glomerular basement membrane development;GO:0034614//cellular response to reactive oxygen species;GO:0000002//mitochondrial genome maintenance;GO:0048839//inner ear development;GO:2000377//regulation of reactive oxygen species metabolic process	K13348//protein Mpv17	XP_016859639.1//PREDICTED: protein Mpv17 isoform X2 [Homo sapiens];XP_012353054.1//PREDICTED: protein Mpv17 isoform X1 [Nomascus leucogenys];NP_002428.1//protein Mpv17 [Homo sapiens];XP_006712084.1//PREDICTED: protein Mpv17 isoform X3 [Homo sapiens]
101060321	3890	0.3	0.24	-0.321928095	0.196662694	*	TBC1D3G	GO:0012505//endomembrane system;GO:0005622//intracellular;GO:0005886//plasma membrane	GO:0017137//Rab GTPase binding;GO:0005096//GTPase activator activity	GO:0006886//intracellular protein transport;GO:0090630//activation of GTPase activity;GO:0031338//regulation of vesicle fusion	K20134//TBC1 domain family member 3	XP_005276971.1//PREDICTED: TBC1 domain family member 3G isoform X1 [Homo sapiens];NP_001278391.1//TBC1 domain family member 3G [Homo sapiens]
114836	2411	0.02	0.01	-1	0.141324706	*	SLAMF6	GO:0070062//extracellular exosome;GO:0016021//integral component of membrane;GO:0005886//plasma membrane	NA	GO:0072540//T-helper 17 cell lineage commitment;GO:0001779//natural killer cell differentiation;GO:0032740//positive regulation of interleukin-17 production;GO:0001787//natural killer cell proliferation;GO:0045954//positive regulation of natural killer cell mediated cytotoxicity;GO:0045087//innate immune response;GO:0032729//positive regulation of interferon-gamma production;GO:0050776//regulatio…	K16852//SLAM family member 6	NP_443163.1//SLAM family member 6 isoform 2 precursor [Homo sapiens];NP_001171643.1//SLAM family member 6 isoform 1 precursor [Homo sapiens];XP_016855706.1//PREDICTED: SLAM family member 6 isoform X3 [Homo sapiens];XP_016855705.1//PREDICTED: SLAM family member 6 isoform X2 [Homo sapiens];NP_001171645.1//SLAM family member 6 isoform 4 precursor [Homo sapiens];NP_001171644.1//SLAM family member 6 i…
91373	3326	7.22	12.91	0.838418258	0.859526647	*	UAP1L1	GO:0005829//cytosol	GO:0003977//UDP-N-acetylglucosamine diphosphorylase activity;GO:0070569//uridylyltransferase activity	GO:0008152//metabolic process;GO:0006048//UDP-N-acetylglucosamine biosynthetic process	K00972//UDP-N-acetylglucosamine/UDP-N-acetylgalactosamine diphosphorylase [EC:2.7.7.23 2.7.7.83]	XP_006717380.1//PREDICTED: UDP-N-acetylhexosamine pyrophosphorylase-like protein 1 isoform X1 [Homo sapiens];NP_997192.2//UDP-N-acetylhexosamine pyrophosphorylase-like protein 1 [Homo sapiens]
79805	4194	1.66	0.7	-1.245756414	0.737783075	*	VASH2	GO:0005576//extracellular region;GO:0005737//cytoplasm	NA	GO:0045765//regulation of angiogenesis;GO:0060716//labyrinthine layer blood vessel development;GO:0045026//plasma membrane fusion;GO:0001938//positive regulation of endothelial cell proliferation;GO:0045766//positive regulation of angiogenesis;GO:0000768//syncytium formation by plasma membrane fusion	K13909//mucin-7;K05747//Wiskott-Aldrich syndrome protein;K13171//serine/arginine repetitive matrix protein 1	XP_018886009.1//PREDICTED: vasohibin-2 isoform X5 [Gorilla gorilla gorilla];NP_001287985.1//vasohibin-2 isoform 4 [Homo sapiens];EAW93371.1//hypothetical protein FLJ12505, isoform CRA_a [Homo sapiens];XP_014595128.1//PREDICTED: vasohibin-2 isoform X1 [Equus caballus];XP_011508299.1//PREDICTED: vasohibin-2 isoform X7 [Homo sapiens];XP_014595129.1//PREDICTED: vasohibin-2 isoform X2 [Equus caballus]…
84275	1476	16.96	13.75	-0.302704551	0.737726318	*	SLC25A33	GO:0005743//mitochondrial inner membrane;GO:0016021//integral component of membrane;GO:0005739//mitochondrion;GO:0031966//mitochondrial membrane	GO:0015218//pyrimidine nucleotide transmembrane transporter activity	GO:0071156//regulation of cell cycle arrest;GO:0030307//positive regulation of cell growth;GO:1903426//regulation of reactive oxygen species biosynthetic process;GO:0006839//mitochondrial transport;GO:1990314//cellular response to insulin-like growth factor stimulus;GO:0006390//transcription from mitochondrial promoter;GO:0034551//mitochondrial respiratory chain complex III assembly;GO:0002082//r…	K15116//solute carrier family 25, member 33/36	XP_005263560.1//PREDICTED: solute carrier family 25 member 33 isoform X2 [Homo sapiens];NP_115691.1//solute carrier family 25 member 33 [Homo sapiens]
10233	1519	3.23	3.77	0.223030359	0.469095862	*	LRRC23	NA	NA	NA	K14696//solute carrier family 30 (zinc transporter), member 9;K17550//protein phosphatase 1 regulatory subunit 7	EAW88712.1//leucine rich repeat containing 23, isoform CRA_a [Homo sapiens];NP_964013.1//leucine-rich repeat-containing protein 23 isoform a [Homo sapiens];NP_008923.1//leucine-rich repeat-containing protein 23 isoform b [Homo sapiens]
23788	2615	45.69	58.53	0.357297836	0.795277825	*	MTCH2	GO:0016020//membrane;GO:0070062//extracellular exosome;GO:0005634//nucleus;GO:0005743//mitochondrial inner membrane;GO:0016021//integral component of membrane;GO:0005739//mitochondrion	NA	GO:0006810//transport;GO:0043065//positive regulation of apoptotic process;GO:0070585//protein localization to mitochondrion	K17885//mitochondrial carrier	AAH28929.1//Mtch2 protein, partial [Mus musculus];NP_001304160.1//mitochondrial carrier homolog 2 isoform 1x [Homo sapiens];XP_011518262.1//PREDICTED: mitochondrial carrier homolog 2 isoform X2 [Homo sapiens];XP_021119828.1//mitochondrial carrier homolog 2 isoform X2 [Heterocephalus glaber];XP_011518261.1//PREDICTED: mitochondrial carrier homolog 2 isoform X1 [Homo sapiens];XP_011518263.1//PREDIC…
4836	4504	42.24	34.975	-0.272285777	0.752369601	*	NMT1	GO:0019898//extrinsic component of membrane;GO:0005829//cytosol;GO:0005739//mitochondrion;GO:0005886//plasma membrane;GO:0005737//cytoplasm	GO:0019107//myristoyltransferase activity;GO:0004379//glycylpeptide N-tetradecanoyltransferase activity	GO:1900740//positive regulation of protein insertion into mitochondrial membrane involved in apoptotic signaling pathway;GO:0018008//N-terminal peptidyl-glycine N-myristoylation;GO:0006499//N-terminal protein myristoylation;GO:0022400//regulation of rhodopsin mediated signaling pathway;GO:0001701//in utero embryonic development;GO:0042180//cellular ketone metabolic process	K00671//glycylpeptide N-tetradecanoyltransferase [EC:2.3.1.97]	XP_011523160.1//PREDICTED: glycylpeptide N-tetradecanoyltransferase 1 isoform X1 [Homo sapiens];XP_008010555.1//PREDICTED: glycylpeptide N-tetradecanoyltransferase 1 [Chlorocebus sabaeus]
56971	2265	1.04	0.505	-1.042228235	0.61626653	*	CEACAM19	GO:0016021//integral component of membrane	NA	NA	K16825//carcinoembryonic antigen-related cell adhesion molecule 19	NP_064604.2//carcinoembryonic antigen-related cell adhesion molecule 19 isoform 2 precursor [Homo sapiens];NP_001121365.1//carcinoembryonic antigen-related cell adhesion molecule 19 isoform 1 precursor [Homo sapiens]
167465	6278	0.01	0.015	0.584962501	0.095578637	*	ZNF366	GO:0005634//nucleus	GO:0030331//estrogen receptor binding;GO:0003714//transcription corepressor activity;GO:0003676//nucleic acid binding	GO:0000122//negative regulation of transcription from RNA polymerase II promoter;GO:0043627//response to estrogen;GO:0033147//negative regulation of intracellular estrogen receptor signaling pathway	K09228//KRAB domain-containing zinc finger protein	XP_004058730.1//PREDICTED: zinc finger protein 366 [Gorilla gorilla gorilla]
100996485	2490	0.34	0.15	-1.180572246	0.408592996	*	C5orf66	NA	NA	NA	K11251//histone H2A	NP_001264277.1//putative uncharacterized protein C5orf66 [Homo sapiens]
140465	1013	90.2	65.72	-0.456794953	0.823940065	*	MYL6B	NA	NA	NA	K12751//myosin light chain 6	XP_005571241.1//PREDICTED: myosin light chain 6B isoform X5 [Macaca fascicularis];XP_015286507.1//PREDICTED: myosin light chain 6B isoform X4 [Macaca fascicularis];XP_008001800.1//PREDICTED: myosin light chain 6B isoform X3 [Chlorocebus sabaeus]
374395	1033	52.88	59.545	0.171258193	0.6759748	*	TMEM179B	GO:0030667//secretory granule membrane;GO:0005730//nucleolus;GO:0101003//ficolin-1-rich granule membrane;GO:0016607//nuclear speck;GO:0016021//integral component of membrane;GO:0005886//plasma membrane;GO:0035577//azurophil granule membrane	NA	GO:0043312//neutrophil degranulation	K03131//transcription initiation factor TFIID subunit 6	NP_955369.1//transmembrane protein 179B precursor [Homo sapiens];XP_005274039.3//PREDICTED: transmembrane protein 179B isoform X1 [Homo sapiens]
84467	5639	0.01	0.01	0	0.095578637	*	FBN3	GO:0031012//extracellular matrix;GO:0005578//proteinaceous extracellular matrix	GO:0005201//extracellular matrix structural constituent;GO:0005509//calcium ion binding	GO:0009653//anatomical structure morphogenesis;GO:0090287//regulation of cellular response to growth factor stimulus	K06825//fibrillin 1	XP_016882862.1//PREDICTED: fibrillin-3 isoform X2 [Homo sapiens];XP_016882865.1//PREDICTED: fibrillin-3 isoform X5 [Homo sapiens];XP_016882868.1//PREDICTED: fibrillin-3 isoform X8 [Homo sapiens];XP_016882866.1//PREDICTED: fibrillin-3 isoform X6 [Homo sapiens];XP_016882864.1//PREDICTED: fibrillin-3 isoform X4 [Homo sapiens];NP_115823.3//fibrillin-3 precursor [Homo sapiens];XP_016882863.1//PREDICTE…
90806	4658	10.25	6.185	-0.728778409	0.835802259	*	ANGEL2	GO:0015030//Cajal body;GO:0005737//cytoplasm	GO:0003730//mRNA 3'-UTR binding	GO:0045930//negative regulation of mitotic cell cycle;GO:0070935//3'-UTR-mediated mRNA stabilization	K18729//protein angel	XP_018886024.1//PREDICTED: protein angel homolog 2 isoform X1 [Gorilla gorilla gorilla];XP_005273404.1//PREDICTED: protein angel homolog 2 isoform X2 [Homo sapiens];NP_001287684.1//protein angel homolog 2 isoform b [Homo sapiens];XP_008983480.1//PREDICTED: protein angel homolog 2 isoform X1 [Callithrix jacchus];NP_653168.2//protein angel homolog 2 isoform a [Homo sapiens]
282996	7269	1.02	0.84	-0.280107919	0.301549464	*	RBM20	GO:0005634//nucleus	GO:0003723//RNA binding;GO:0008270//zinc ion binding	GO:0033120//positive regulation of RNA splicing;GO:0006397//mRNA processing;GO:0007507//heart development;GO:0008380//RNA splicing	K13213//matrin 3	XP_016871592.1//PREDICTED: RNA-binding protein 20 isoform X1 [Homo sapiens];NP_001127835.2//RNA-binding protein 20 [Homo sapiens]
57026	2072	16.37	27.25	0.735201908	0.862478007	*	PDXP	GO:0070062//extracellular exosome;GO:0005856//cytoskeleton;GO:0032587//ruffle membrane;GO:0030027//lamellipodium;GO:0030496//midbody;GO:0031258//lamellipodium membrane;GO:0032154//cleavage furrow;GO:0005829//cytosol;GO:0015629//actin cytoskeleton;GO:0070938//contractile ring	GO:0000287//magnesium ion binding;GO:0033883//pyridoxal phosphatase activity;GO:0004647//phosphoserine phosphatase activity;GO:0004721//phosphoprotein phosphatase activity;GO:0031072//heat shock protein binding;GO:0016791//phosphatase activity;GO:0098519//nucleotide phosphatase activity, acting on free nucleotides	GO:0032361//pyridoxal phosphate catabolic process;GO:0030836//positive regulation of actin filament depolymerization;GO:0071318//cellular response to ATP;GO:0006470//protein dephosphorylation;GO:0032465//regulation of cytokinesis;GO:0031247//actin rod assembly;GO:0007088//regulation of mitotic nuclear division	K07758//pyridoxal phosphatase [EC:3.1.3.74]	XP_003905563.2//pyridoxal phosphate phosphatase isoform X6 [Papio anubis]
57658	3054	18.83	12.49	-0.592259523	0.837334695	*	CALCOCO1	GO:0043231//intracellular membrane-bounded organelle;GO:0005634//nucleus;GO:0005829//cytosol;GO:0000790//nuclear chromatin	GO:0070016//armadillo repeat domain binding;GO:0030374//ligand-dependent nuclear receptor transcription coactivator activity;GO:0044212//transcription regulatory region DNA binding;GO:0008022//protein C-terminus binding;GO:0003713//transcription coactivator activity;GO:0003682//chromatin binding;GO:0003712//transcription cofactor activity;GO:0043565//sequence-specific DNA binding;GO:0008013//beta…	GO:0007165//signal transduction;GO:0045944//positive regulation of transcription from RNA polymerase II promoter;GO:0016055//Wnt signaling pathway;GO:0006351//transcription, DNA-templated;GO:0010628//positive regulation of gene expression;GO:0030518//intracellular steroid hormone receptor signaling pathway;GO:0045893//positive regulation of transcription, DNA-templated	K21347//Tax1-binding protein 1	NP_065949.1//calcium-binding and coiled-coil domain-containing protein 1 isoform 1 [Homo sapiens];XP_011536903.1//PREDICTED: calcium-binding and coiled-coil domain-containing protein 1 isoform X1 [Homo sapiens];NP_001137154.1//calcium-binding and coiled-coil domain-containing protein 1 isoform 2 [Homo sapiens]
9968	6985	16.27	13.265	-0.294589575	0.728020887	*	MED12	NA	NA	NA	K15162//mediator of RNA polymerase II transcription subunit 12	XP_004275810.1//PREDICTED: mediator of RNA polymerase II transcription subunit 12 [Orcinus orca];XP_017525852.1//PREDICTED: mediator of RNA polymerase II transcription subunit 12 isoform X1 [Manis javanica];XP_005340023.1//LOW QUALITY PROTEIN: mediator of RNA polymerase II transcription subunit 12 [Ictidomys tridecemlineatus]
1259	2846	0.1	0.02	-2.321928095	0.323173846	*	CNGA1	GO:0005887//integral component of plasma membrane;GO:0005886//plasma membrane;GO:0042622//photoreceptor outer segment membrane	GO:0005249//voltage-gated potassium channel activity;GO:0005221//intracellular cyclic nucleotide activated cation channel activity;GO:0030553//cGMP binding	GO:0006810//transport;GO:0016056//rhodopsin mediated signaling pathway;GO:0007601//visual perception;GO:0022400//regulation of rhodopsin mediated signaling pathway;GO:0042391//regulation of membrane potential	K04948//cyclic nucleotide gated channel alpha 1	NP_001136036.1//cGMP-gated cation channel alpha-1 isoform 1 [Homo sapiens];XP_005248106.2//PREDICTED: cGMP-gated cation channel alpha-1 isoform X1 [Homo sapiens];XP_014993822.1//PREDICTED: cGMP-gated cation channel alpha-1 [Macaca mulatta]
56666	3069	2.13	3.635	0.771101934	0.757477723	*	PANX2	NA	NA	NA	K20857//pannexin 2/3	XP_001140508.2//PREDICTED: pannexin-2 isoform X1 [Pan troglodytes];XP_009436930.2//PREDICTED: pannexin-2 isoform X2 [Pan troglodytes]
26002	3063	0.89	0.27	-1.720845929	0.680458596	*	MOXD1	GO:0030667//secretory granule membrane;GO:0005615//extracellular space;GO:0016021//integral component of membrane;GO:0005789//endoplasmic reticulum membrane	GO:0005507//copper ion binding;GO:0016715//oxidoreductase activity, acting on paired donors, with incorporation or reduction of molecular oxygen, reduced ascorbate as one donor, and incorporation of one atom of oxygen;GO:0004500//dopamine beta-monooxygenase activity	GO:0006589//octopamine biosynthetic process;GO:0042421//norepinephrine biosynthetic process;GO:0042420//dopamine catabolic process	K00503//dopamine beta-monooxygenase [EC:1.14.17.1];K15266//dimethyladenosine transferase 1, mitochondrial [EC:2.1.1.-]	XP_016866203.1//PREDICTED: DBH-like monooxygenase protein 1 isoform X1 [Homo sapiens];XP_016866204.1//PREDICTED: DBH-like monooxygenase protein 1 isoform X2 [Homo sapiens];XP_008005210.1//PREDICTED: DBH-like monooxygenase protein 1 isoform X1 [Chlorocebus sabaeus]
8694	2531	15.62	8.255	-0.920054333	0.87031046	*	DGAT1	GO:0035579//specific granule membrane;GO:0016021//integral component of membrane;GO:0005789//endoplasmic reticulum membrane;GO:0005886//plasma membrane	GO:0016746//transferase activity, transferring acyl groups;GO:0003846//2-acylglycerol O-acyltransferase activity;GO:0004144//diacylglycerol O-acyltransferase activity;GO:0050252//retinol O-fatty-acyltransferase activity	GO:0036155//acylglycerol acyl-chain remodeling;GO:0006641//triglyceride metabolic process;GO:0055089//fatty acid homeostasis;GO:0019915//lipid storage;GO:0034379//very-low-density lipoprotein particle assembly;GO:0035336//long-chain fatty-acyl-CoA metabolic process;GO:0043312//neutrophil degranulation;GO:0046339//diacylglycerol metabolic process;GO:0019432//triglyceride biosynthetic process	K11155//diacylglycerol O-acyltransferase 1 [EC:2.3.1.20 2.3.1.75 2.3.1.76]	NP_036211.2//diacylglycerol O-acyltransferase 1 [Homo sapiens];XP_011515658.1//PREDICTED: diacylglycerol O-acyltransferase 1 isoform X1 [Homo sapiens]
9961	2913	50.26	67.465	0.424728573	0.814177876	*	MVP	GO:0034774//secretory granule lumen;GO:0016020//membrane;GO:0070062//extracellular exosome;GO:0005856//cytoskeleton;GO:0005634//nucleus;GO:0005643//nuclear pore;GO:0005737//cytoplasm;GO:0048471//perinuclear region of cytoplasm;GO:0005829//cytosol;GO:0030529//intracellular ribonucleoprotein complex;GO:0005576//extracellular region;GO:1904813//ficolin-1-rich granule lumen	GO:0042802//identical protein binding;GO:0019903//protein phosphatase binding;GO:0019901//protein kinase binding	GO:0038127//ERBB signaling pathway;GO:0023057//negative regulation of signaling;GO:0043312//neutrophil degranulation;GO:0015031//protein transport;GO:0031953//negative regulation of protein autophosphorylation;GO:0061099//negative regulation of protein tyrosine kinase activity;GO:0051028//mRNA transport	K17266//major vault protein	NP_001280133.1//major vault protein isoform 2 [Homo sapiens];XP_004057491.1//PREDICTED: major vault protein [Gorilla gorilla gorilla];NP_059447.2//major vault protein isoform 1 [Homo sapiens];NP_001280134.1//major vault protein isoform 3 [Homo sapiens]
57379	2794	0.1	0.025	-2	0.316533288	*	AICDA	GO:0005634//nucleus;GO:0005737//cytoplasm;GO:0000178//exosome (RNase complex)	GO:0016814//hydrolase activity, acting on carbon-nitrogen (but not peptide) bonds, in cyclic amidines;GO:0042802//identical protein binding;GO:0004126//cytidine deaminase activity;GO:0008270//zinc ion binding;GO:0031625//ubiquitin protein ligase binding	GO:0006397//mRNA processing;GO:0045190//isotype switching;GO:0016446//somatic hypermutation of immunoglobulin genes;GO:0080111//DNA demethylation;GO:0071222//cellular response to lipopolysaccharide;GO:0042742//defense response to bacterium;GO:0016445//somatic diversification of immunoglobulins;GO:0090310//negative regulation of methylation-dependent chromatin silencing;GO:0097752//regulation of D…	K10989//activation-induced cytidine deaminase [EC:3.5.4.38]	NP_001317272.1//single-stranded DNA cytosine deaminase isoform 2 [Homo sapiens];NP_065712.1//single-stranded DNA cytosine deaminase isoform 1 [Homo sapiens];XP_011519075.1//PREDICTED: single-stranded DNA cytosine deaminase isoform X2 [Homo sapiens]
5464	1316	55.27	64.18	0.215627177	0.727850616	*	PPA1	GO:0070062//extracellular exosome;GO:0005829//cytosol;GO:0005737//cytoplasm	GO:0000287//magnesium ion binding;GO:0004427//inorganic diphosphatase activity	GO:0071344//diphosphate metabolic process;GO:0006418//tRNA aminoacylation for protein translation;GO:0006796//phosphate-containing compound metabolic process	K01507//inorganic pyrophosphatase [EC:3.6.1.1]	BAE01782.1//unnamed protein product [Macaca fascicularis]
11280	4744	0.17	0.135	-0.332575339	0.171178841	*	SCN11A	GO:0070062//extracellular exosome;GO:0044299//C-fiber;GO:0001518//voltage-gated sodium channel complex;GO:0005886//plasma membrane	GO:0005248//voltage-gated sodium channel activity	GO:0042493//response to drug;GO:0019228//neuronal action potential;GO:0086010//membrane depolarization during action potential;GO:0051930//regulation of sensory perception of pain;GO:0006814//sodium ion transport	K04843//voltage-gated sodium channel type XI alpha	XP_016861137.1//PREDICTED: sodium channel protein type 11 subunit alpha isoform X2 [Homo sapiens];XP_016861136.1//PREDICTED: sodium channel protein type 11 subunit alpha isoform X1 [Homo sapiens];XP_011531623.1//PREDICTED: sodium channel protein type 11 subunit alpha isoform X5 [Homo sapiens]
171392	2490	7.18	4.97	-0.530737992	0.767466939	*	ZNF675	NA	NA	NA	K09228//KRAB domain-containing zinc finger protein	XP_008953785.2//PREDICTED: LOW QUALITY PROTEIN: zinc finger protein 675, partial [Pan paniscus]
9985	2578	0.8	0.34	-1.234465254	0.588682672	*	REC8	GO:0000228//nuclear chromosome;GO:0005634//nucleus;GO:0001673//male germ cell nucleus;GO:0030893//meiotic cohesin complex;GO:0000778//condensed nuclear chromosome kinetochore;GO:0000798//nuclear cohesin complex;GO:0000800//lateral element;GO:0034991//nuclear meiotic cohesin complex	GO:0003682//chromatin binding	GO:0007141//male meiosis I;GO:0009566//fertilization;GO:0007286//spermatid development;GO:0001556//oocyte maturation;GO:0007283//spermatogenesis;GO:0007130//synaptonemal complex assembly;GO:0006302//double-strand break repair;GO:0007131//reciprocal meiotic recombination;GO:0051321//meiotic cell cycle;GO:0007062//sister chromatid cohesion;GO:0072520//seminiferous tubule development;GO:0000724//dou…	K13054//meiotic recombination protein REC8, animal type	CAH56339.1//hypothetical protein [Homo sapiens];XP_011535723.1//PREDICTED: meiotic recombination protein REC8 homolog isoform X1 [Homo sapiens];XP_016877330.1//PREDICTED: meiotic recombination protein REC8 homolog isoform X2 [Homo sapiens];NP_005123.2//meiotic recombination protein REC8 homolog [Homo sapiens]
29998	5656	4.7	7.7	0.712197689	0.81815086	*	BICRA	NA	NA	NA	K10955//mucin-2	NP_056526.3//BRD4-interacting chromatin-remodeling complex-associated protein [Homo sapiens];XP_018870199.1//PREDICTED: glioma tumor suppressor candidate region gene 1 protein [Gorilla gorilla gorilla];XP_011525185.1//PREDICTED: glioma tumor suppressor candidate region gene 1 protein isoform X3 [Homo sapiens];XP_011525184.1//PREDICTED: glioma tumor suppressor candidate region gene 1 protein isofo…
3475	2538	17.7	14.925	-0.246018429	0.703331631	*	IFRD1	GO:0005634//nucleus;GO:0005737//cytoplasm	NA	GO:0014706//striated muscle tissue development;GO:0048671//negative regulation of collateral sprouting;GO:0042692//muscle cell differentiation;GO:0043403//skeletal muscle tissue regeneration;GO:0030517//negative regulation of axon extension;GO:0007518//myoblast fate determination	K13855//solute carrier family 4 (anion exchanger), member 2	XP_011514444.1//PREDICTED: interferon-related developmental regulator 1 isoform X1 [Homo sapiens];XP_012591605.1//interferon-related developmental regulator 1 isoform X2 [Microcebus murinus];XP_012508237.1//PREDICTED: interferon-related developmental regulator 1 isoform X1 [Propithecus coquereli];AAV38693.1//interferon-related developmental regulator 1 [Homo sapiens]
83547	1764	4.45	3.685	-0.272140717	0.553209603	*	RILP	GO:0010008//endosome membrane;GO:0005765//lysosomal membrane;GO:0005770//late endosome;GO:0031902//late endosome membrane;GO:0030670//phagocytic vesicle membrane;GO:0005764//lysosome;GO:0036064//ciliary basal body;GO:0043234//protein complex;GO:0005829//cytosol;GO:0005739//mitochondrion	GO:0031267//small GTPase binding;GO:0051959//dynein light intermediate chain binding;GO:0017137//Rab GTPase binding;GO:0046983//protein dimerization activity	GO:0045022//early endosome to late endosome transport;GO:0070676//intralumenal vesicle formation;GO:0042177//negative regulation of protein catabolic process;GO:0010796//regulation of multivesicular body size;GO:0032509//endosome transport via multivesicular body sorting pathway;GO:0060271//cilium assembly;GO:0019886//antigen processing and presentation of exogenous peptide antigen via MHC class …	K13883//Rab-interacting lysosomal protein	XP_005256868.1//PREDICTED: rab-interacting lysosomal protein isoform X1 [Homo sapiens];XP_016880684.1//PREDICTED: rab-interacting lysosomal protein isoform X2 [Homo sapiens];NP_113618.2//rab-interacting lysosomal protein [Homo sapiens]
55109	4514	14.69	15.94	0.117817233	0.515182473	*	AGGF1	GO:0005576//extracellular region;GO:0005737//cytoplasm;GO:0048471//perinuclear region of cytoplasm	GO:0003676//nucleic acid binding	GO:0007155//cell adhesion;GO:0001525//angiogenesis;GO:0001938//positive regulation of endothelial cell proliferation;GO:0045766//positive regulation of angiogenesis;GO:0001570//vasculogenesis	K13094//RNA-binding protein 5/10	NP_060516.2//angiogenic factor with G patch and FHA domains 1 [Homo sapiens]
143241	787	0.25	0.035	-2.836501268	0.492820251	*	DYDC1	GO:0048188//Set1C/COMPASS complex;GO:0000781//chromosome, telomeric region	NA	GO:0051568//histone H3-K4 methylation;GO:0006348//chromatin silencing at telomere	K18626//trichohyalin;K03681//exosome complex component RRP40	XP_016871238.1//PREDICTED: DPY30 domain-containing protein 1 isoform X3 [Homo sapiens];XP_005269606.1//PREDICTED: DPY30 domain-containing protein 1 isoform X1 [Homo sapiens];NP_620167.1//DPY30 domain-containing protein 1 [Homo sapiens]
8193	2265	3.84	6.975	0.861086906	0.836256314	*	DPF1	GO:0071565//nBAF complex;GO:0005737//cytoplasm	GO:0046872//metal ion binding;GO:0003676//nucleic acid binding	GO:0007399//nervous system development;GO:0006355//regulation of transcription, DNA-templated;GO:0006351//transcription, DNA-templated;GO:0006915//apoptotic process	K22198//BRG1-associated factor 45B/C	XP_005259346.1//PREDICTED: zinc finger protein neuro-d4 isoform X3 [Homo sapiens];XP_007994844.1//PREDICTED: zinc finger protein neuro-d4 isoform X8 [Chlorocebus sabaeus];AAH21191.1//DPF1 protein, partial [Homo sapiens];XP_007994836.1//PREDICTED: zinc finger protein neuro-d4 isoform X1 [Chlorocebus sabaeus];NP_001128627.1//zinc finger protein neuro-d4 isoform a [Homo sapiens];XP_011525658.1//PRED…
6327	4922	0.01	0.01	0	0.095578637	*	SCN2B	GO:0001518//voltage-gated sodium channel complex	GO:0086006//voltage-gated sodium channel activity involved in cardiac muscle cell action potential;GO:0017080//sodium channel regulator activity	GO:2000649//regulation of sodium ion transmembrane transporter activity;GO:0086091//regulation of heart rate by cardiac conduction;GO:0060371//regulation of atrial cardiac muscle cell membrane depolarization;GO:0086002//cardiac muscle cell action potential involved in contraction	K04846//voltage-gated sodium channel type II beta	XP_004415103.1//PREDICTED: sodium channel subunit beta-2 [Odobenus rosmarus divergens]
55814	10939	7.34	6.93	-0.082924711	0.328225211	*	BDP1	GO:0000126//transcription factor TFIIIB complex;GO:0005654//nucleoplasm	GO:0001026//TFIIIB-type transcription factor activity;GO:0003677//DNA binding;GO:0001156//TFIIIC-class transcription factor binding	GO:0070898//RNA polymerase III transcriptional preinitiation complex assembly	K15198//transcription factor TFIIIB component B''	XP_011541813.1//PREDICTED: transcription factor TFIIIB component B'' homolog isoform X2 [Homo sapiens];XP_016865121.1//PREDICTED: transcription factor TFIIIB component B'' homolog isoform X3 [Homo sapiens];XP_016865119.1//PREDICTED: transcription factor TFIIIB component B'' homolog isoform X1 [Homo sapiens];XP_016865122.1//PREDICTED: transcription factor TFIIIB component B'' homolog isoform X5 [H…
65059	9180	6.74	7.145	0.08418542	0.325046824	*	RAPH1	GO:0005856//cytoskeleton;GO:0031252//cell leading edge;GO:0016604//nuclear body;GO:0005829//cytosol;GO:0030027//lamellipodium;GO:0005886//plasma membrane;GO:0030175//filopodium	NA	GO:0048675//axon extension;GO:0007165//signal transduction	K17704//amyloid beta A4 precursor protein-binding family B member 1-interacting protein	XP_005246834.1//PREDICTED: ras-associated and pleckstrin homology domains-containing protein 1 isoform X1 [Homo sapiens];XP_011509949.1//PREDICTED: ras-associated and pleckstrin homology domains-containing protein 1 isoform X2 [Homo sapiens];NP_001316657.1//ras-associated and pleckstrin homology domains-containing protein 1 isoform 4 [Homo sapiens];NP_998754.1//ras-associated and pleckstrin homol…
101928422	1080	0.11	1.39	3.659509454	0.855610421	Up	LOC101928422	NA	NA	NA	K01587//phosphoribosylaminoimidazole carboxylase / phosphoribosylaminoimidazole-succinocarboxamide synthase [EC:4.1.1.21 6.3.2.6];K15259//poly [ADP-ribose] polymerase 7/11/12/13 [EC:2.4.2.30]	XP_011515070.1//PREDICTED: TRPM8 channel-associated factor 2-like [Homo sapiens];XP_011912941.1//PREDICTED: TRPM8 channel-associated factor 2 isoform X1 [Cercocebus atys]
117854	3325	1.27	1.05	-0.274439169	0.326692775	*	TRIM6	GO:0005634//nucleus;GO:0005829//cytosol;GO:0005737//cytoplasm	GO:0061630//ubiquitin protein ligase activity;GO:0030674//protein binding, bridging;GO:0008270//zinc ion binding;GO:1990782//protein tyrosine kinase binding;GO:0008134//transcription factor binding;GO:0019901//protein kinase binding	GO:2000679//positive regulation of transcription regulatory region DNA binding;GO:0002741//positive regulation of cytokine secretion involved in immune response;GO:0070206//protein trimerization;GO:0032496//response to lipopolysaccharide;GO:0010629//negative regulation of gene expression;GO:0010994//free ubiquitin chain polymerization;GO:0035458//cellular response to interferon-beta;GO:0045071//n…	K11999//tripartite motif-containing protein 6/22/34	AAH65575.1//TRIM6 protein [Homo sapiens];NP_001003818.1//tripartite motif-containing protein 6 isoform 1 [Homo sapiens];XP_016775227.1//PREDICTED: tripartite motif-containing protein 6 isoform X1 [Pan troglodytes]
728689	2106	29.71	46.165	0.635850881	0.852488791	*	EIF3CL	GO:0071541//eukaryotic translation initiation factor 3 complex, eIF3m;GO:0016282//eukaryotic 43S preinitiation complex;GO:0005829//cytosol;GO:0033290//eukaryotic 48S preinitiation complex;GO:0005852//eukaryotic translation initiation factor 3 complex	GO:0003743//translation initiation factor activity;GO:0003723//RNA binding;GO:0031369//translation initiation factor binding	GO:0006413//translational initiation;GO:0006446//regulation of translational initiation;GO:0045727//positive regulation of translation;GO:1902416//positive regulation of mRNA binding;GO:0001731//formation of translation preinitiation complex	K03252//translation initiation factor 3 subunit C	XP_016879109.1//PREDICTED: eukaryotic translation initiation factor 3 subunit C-like protein isoform X1 [Homo sapiens];NP_001093131.1//eukaryotic translation initiation factor 3 subunit C-like protein [Homo sapiens]
1203	2818	7.01	11.835	0.755573357	0.847777967	*	CLN5	GO:0005765//lysosomal membrane;GO:0070062//extracellular exosome;GO:0005783//endoplasmic reticulum;GO:0005764//lysosome;GO:0048471//perinuclear region of cytoplasm;GO:0005829//cytosol;GO:0005794//Golgi apparatus;GO:0016021//integral component of membrane;GO:0005775//vacuolar lumen	GO:0005537//mannose binding	GO:1904426//positive regulation of GTP binding;GO:0042147//retrograde transport, endosome to Golgi;GO:0007601//visual perception;GO:0030163//protein catabolic process;GO:0007420//brain development;GO:0006465//signal peptide processing;GO:0022008//neurogenesis;GO:0007042//lysosomal lumen acidification;GO:0042551//neuron maturation;GO:0070085//glycosylation;GO:0007040//lysosome organization	K12390//ceroid-lipofuscinosis neuronal protein 5	NP_006484.1//ceroid-lipofuscinosis neuronal protein 5 [Homo sapiens];XP_011533219.1//PREDICTED: ceroid-lipofuscinosis neuronal protein 5 isoform X1 [Homo sapiens]
91664	5613	1.42	1.5	0.079071571	0.17725183	*	ZNF845	GO:0005634//nucleus	GO:0046872//metal ion binding;GO:0003677//DNA binding	GO:0006355//regulation of transcription, DNA-templated;GO:0006351//transcription, DNA-templated	K09228//KRAB domain-containing zinc finger protein	NP_612383.1//zinc finger protein 845 [Homo sapiens]
4261	4595	6.87	10.595	0.625001584	0.822464385	*	CIITA	GO:0016605//PML body;GO:0005654//nucleoplasm	GO:0016746//transferase activity, transferring acyl groups;GO:0005524//ATP binding;GO:0016301//kinase activity;GO:0044212//transcription regulatory region DNA binding;GO:0008022//protein C-terminus binding;GO:0003713//transcription coactivator activity;GO:0005525//GTP binding;GO:0033613//activating transcription factor binding;GO:0032403//protein complex binding	GO:0060333//interferon-gamma-mediated signaling pathway;GO:0045892//negative regulation of transcription, DNA-templated;GO:0032966//negative regulation of collagen biosynthetic process;GO:0006351//transcription, DNA-templated;GO:0045345//positive regulation of MHC class I biosynthetic process;GO:0045893//positive regulation of transcription, DNA-templated;GO:0046677//response to antibiotic;GO:000…	K08060//class II, major histocompatibility complex, transactivator	XP_011885897.1//PREDICTED: MHC class II transactivator isoform X8 [Cercocebus atys];XP_011885890.1//PREDICTED: MHC class II transactivator isoform X3 [Cercocebus atys];XP_007983736.1//PREDICTED: MHC class II transactivator isoform X1 [Chlorocebus sabaeus];NP_001273332.1//MHC class II transactivator isoform 3 [Homo sapiens];XP_011885892.1//PREDICTED: MHC class II transactivator isoform X5 [Cercoce…
51109	2587	29.02	21.915	-0.405128841	0.799534593	*	RDH11	GO:0001917//photoreceptor inner segment;GO:0005622//intracellular;GO:0016021//integral component of membrane;GO:0005789//endoplasmic reticulum membrane	GO:0052650//NADP-retinol dehydrogenase activity;GO:0016616//oxidoreductase activity, acting on the CH-OH group of donors, NAD or NADP as acceptor;GO:0004745//retinol dehydrogenase activity	GO:0016062//adaptation of rhodopsin mediated signaling;GO:0001523//retinoid metabolic process;GO:0042572//retinol metabolic process;GO:0042574//retinal metabolic process	K11152//retinol dehydrogenase 11 [EC:1.1.1.300]	NP_057110.3//retinol dehydrogenase 11 isoform 1 precursor [Homo sapiens];NP_001239579.1//retinol dehydrogenase 11 isoform 2 precursor [Homo sapiens]
55720	4890	45.65	30.2	-0.596066311	0.848629321	*	TSR1	GO:0005634//nucleus;GO:0005654//nucleoplasm;GO:0005730//nucleolus;GO:0005829//cytosol;GO:0030688//preribosome, small subunit precursor	GO:0034511//U3 snoRNA binding;GO:0003723//RNA binding;GO:0005525//GTP binding;GO:0003924//GTPase activity	GO:0042254//ribosome biogenesis;GO:0000462//maturation of SSU-rRNA from tricistronic rRNA transcript (SSU-rRNA, 5.8S rRNA, LSU-rRNA);GO:0000479//endonucleolytic cleavage of tricistronic rRNA transcript (SSU-rRNA, 5.8S rRNA, LSU-rRNA);GO:0006364//rRNA processing;GO:0042255//ribosome assembly	K14799//pre-rRNA-processing protein TSR1	NP_060598.3//pre-rRNA-processing protein TSR1 homolog [Homo sapiens]
10919	3997	20.55	26.02	0.340482568	0.774845337	*	EHMT2	GO:0005634//nucleus;GO:0016607//nuclear speck;GO:0005694//chromosome	GO:0046974//histone methyltransferase activity (H3-K9 specific);GO:0070742//C2H2 zinc finger domain binding;GO:0000977//RNA polymerase II regulatory region sequence-specific DNA binding;GO:1990841//promoter-specific chromatin binding;GO:0008270//zinc ion binding;GO:0046976//histone methyltransferase activity (H3-K27 specific);GO:0018024//histone-lysine N-methyltransferase activity	GO:0035265//organ growth;GO:0036166//phenotypic switching;GO:0009566//fertilization;GO:1902902//negative regulation of autophagosome assembly;GO:0048148//behavioral response to cocaine;GO:0006275//regulation of DNA replication;GO:0007286//spermatid development;GO:0048665//neuron fate specification;GO:0071314//cellular response to cocaine;GO:0010424//DNA methylation on cytosine within a CG sequenc…	K11420//euchromatic histone-lysine N-methyltransferase [EC:2.1.1.43]	XP_016865691.1//PREDICTED: histone-lysine N-methyltransferase EHMT2 isoform X5 [Homo sapiens];BAD92670.1//HLA-B associated transcript 8 BAT8 isoform a variant, partial [Homo sapiens];XP_018884444.1//PREDICTED: histone-lysine N-methyltransferase EHMT2 isoform X4 [Gorilla gorilla gorilla];XP_018884447.1//PREDICTED: histone-lysine N-methyltransferase EHMT2 isoform X7 [Gorilla gorilla gorilla];XP_018…
10390	2213	12.08	11.49	-0.072241657	0.356773937	*	CEPT1	GO:0031965//nuclear membrane;GO:0016021//integral component of membrane;GO:0005789//endoplasmic reticulum membrane	GO:0046872//metal ion binding;GO:0016780//phosphotransferase activity, for other substituted phosphate groups;GO:0004307//ethanolaminephosphotransferase activity;GO:0004142//diacylglycerol cholinephosphotransferase activity	GO:0006646//phosphatidylethanolamine biosynthetic process;GO:0008654//phospholipid biosynthetic process;GO:0006656//phosphatidylcholine biosynthetic process;GO:0006629//lipid metabolic process	K13644//choline/ethanolamine phosphotransferase [EC:2.7.8.1 2.7.8.2]	XP_008513430.1//PREDICTED: choline/ethanolaminephosphotransferase 1 isoform X2 [Equus przewalskii];XP_008513429.1//PREDICTED: choline/ethanolaminephosphotransferase 1 isoform X1 [Equus przewalskii];XP_021777769.1//choline/ethanolaminephosphotransferase 1 isoform X2 [Papio anubis];XP_007975793.1//PREDICTED: choline/ethanolaminephosphotransferase 1 isoform X1 [Chlorocebus sabaeus]
200403	2282	0.01	0.015	0.584962501	0.095578637	*	VWA3B	GO:0005737//cytoplasm	NA	NA	NA	XP_011509073.1//PREDICTED: von Willebrand factor A domain-containing protein 3B isoform X3 [Homo sapiens];XP_011509076.1//PREDICTED: von Willebrand factor A domain-containing protein 3B isoform X9 [Homo sapiens];XP_016859053.1//PREDICTED: von Willebrand factor A domain-containing protein 3B isoform X8 [Homo sapiens];XP_005263954.1//PREDICTED: von Willebrand factor A domain-containing protein 3B i…
84649	2363	4.6	4.545	-0.017353567	0.133492253	*	DGAT2	GO:0005783//endoplasmic reticulum;GO:0005811//lipid droplet;GO:0030176//integral component of endoplasmic reticulum membrane;GO:0016021//integral component of membrane;GO:0005739//mitochondrion;GO:0005789//endoplasmic reticulum membrane;GO:0048471//perinuclear region of cytoplasm	GO:0003846//2-acylglycerol O-acyltransferase activity;GO:0004144//diacylglycerol O-acyltransferase activity;GO:0016747//transferase activity, transferring acyl groups other than amino-acyl groups;GO:0050252//retinol O-fatty-acyltransferase activity;GO:0042803//protein homodimerization activity	GO:0010867//positive regulation of triglyceride biosynthetic process;GO:0035356//cellular triglyceride homeostasis;GO:0036155//acylglycerol acyl-chain remodeling;GO:0006071//glycerol metabolic process;GO:0055089//fatty acid homeostasis;GO:0035336//long-chain fatty-acyl-CoA metabolic process;GO:0042632//cholesterol homeostasis;GO:0019432//triglyceride biosynthetic process;GO:0060613//fat pad devel…	K11160//diacylglycerol O-acyltransferase 2 [EC:2.3.1.20 2.3.1.75]	XP_019650920.1//PREDICTED: diacylglycerol O-acyltransferase 2 [Ailuropoda melanoleuca];CAD38961.1//hypothetical protein, partial [Homo sapiens];NP_001240820.1//diacylglycerol O-acyltransferase 2 isoform 2 [Homo sapiens]
283297	995	0.01	0.03	1.584962501	0.183551847	*	OR10A4	GO:0016021//integral component of membrane;GO:0005886//plasma membrane	GO:0004984//olfactory receptor activity;GO:0004930//G-protein coupled receptor activity	GO:0007411//axon guidance	K04257//olfactory receptor	DAA04599.1//TPA_inf: olfactory receptor OR11-87 [Homo sapiens]
646960	2158	0.02	0.01	-1	0.141324706	*	PRSS56	GO:0005783//endoplasmic reticulum	GO:0004252//serine-type endopeptidase activity	GO:0006508//proteolysis;GO:0043010//camera-type eye development	K09640//transmembrane protease serine 9 [EC:3.4.21.-]	NP_001182058.1//serine protease 56 precursor [Homo sapiens]
29842	8594	0.06	0.305	2.345774837	0.509904081	*	TFCP2L1	GO:0016020//membrane;GO:0005634//nucleus;GO:0001650//fibrillar center;GO:0005739//mitochondrion	GO:0003714//transcription corepressor activity;GO:0000977//RNA polymerase II regulatory region sequence-specific DNA binding;GO:0043565//sequence-specific DNA binding;GO:0003700//DNA binding transcription factor activity	GO:0006694//steroid biosynthetic process;GO:0000902//cell morphogenesis;GO:0007565//female pregnancy;GO:0006351//transcription, DNA-templated;GO:0000122//negative regulation of transcription from RNA polymerase II promoter;GO:0007431//salivary gland development;GO:0008340//determination of adult lifespan;GO:0006357//regulation of transcription from RNA polymerase II promoter;GO:0007028//cytoplasm…	K09275//transcription factor CP2 and related proteins	XP_016859392.1//PREDICTED: transcription factor CP2-like protein 1 isoform X2 [Homo sapiens];XP_007962878.1//PREDICTED: transcription factor CP2-like protein 1 isoform X2 [Chlorocebus sabaeus]
139135	3160	0.03	0.01	-1.584962501	0.183551847	*	PASD1	GO:0005634//nucleus;GO:0016607//nuclear speck;GO:1990512//Cry-Per complex	GO:0001223//transcription coactivator binding	GO:0045892//negative regulation of transcription, DNA-templated;GO:0042754//negative regulation of circadian rhythm;GO:0048511//rhythmic process	K21753//circadian clock protein PASD1	NP_775764.2//circadian clock protein PASD1 [Homo sapiens];XP_011529404.1//PREDICTED: circadian clock protein PASD1 isoform X1 [Homo sapiens]
9683	7118	7.98	6.655	-0.26195008	0.63703956	*	N4BP1	GO:0016605//PML body;GO:0005730//nucleolus	NA	GO:0031397//negative regulation of protein ubiquitination;GO:0034644//cellular response to UV;GO:0032435//negative regulation of proteasomal ubiquitin-dependent protein catabolic process	K18668//ribonuclease ZC3H12 [EC:3.1.-.-]	XP_011521784.1//PREDICTED: NEDD4-binding protein 1 isoform X1 [Homo sapiens];NP_694574.3//NEDD4-binding protein 1 [Homo sapiens]
390877	1101	0.09	0.05	-0.847996907	0.191781599	*	LOC390877	NA	NA	NA	K00939//adenylate kinase [EC:2.7.4.3]	XP_016882293.1//PREDICTED: adenylate kinase isoenzyme 1-like isoform X1 [Homo sapiens];XP_003819439.2//PREDICTED: adenylate kinase isoenzyme 1 [Pan paniscus]
153527	1644	38.7	39.06	0.013358383	0.169930189	*	ZMAT2	NA	GO:0008270//zinc ion binding;GO:0003676//nucleic acid binding	NA	K12848//U4/U6.U5 tri-snRNP component SNU23	XP_004420129.2//PREDICTED: zinc finger matrin-type protein 2 [Ceratotherium simum simum]
6631	1231	74.85	104.19	0.477142595	0.827686021	*	SNRPC	NA	NA	NA	K11095//U1 small nuclear ribonucleoprotein C	XP_011841927.1//PREDICTED: U1 small nuclear ribonucleoprotein C [Mandrillus leucophaeus]
8611	1690	14.4	12.01	-0.261832661	0.698620807	*	PLPP1	GO:0016020//membrane;GO:0070062//extracellular exosome;GO:0005887//integral component of plasma membrane;GO:0016021//integral component of membrane;GO:0005886//plasma membrane	GO:0042577//lipid phosphatase activity;GO:0042392//sphingosine-1-phosphate phosphatase activity;GO:0008195//phosphatidate phosphatase activity	GO:0007205//protein kinase C-activating G-protein coupled receptor signaling pathway;GO:0007165//signal transduction;GO:0030148//sphingolipid biosynthetic process;GO:0008354//germ cell migration;GO:0030521//androgen receptor signaling pathway;GO:0046839//phospholipid dephosphorylation;GO:0006644//phospholipid metabolic process;GO:0006470//protein dephosphorylation;GO:0019216//regulation of lipid …	K01080//phosphatidate phosphatase [EC:3.1.3.4]	NP_003702.2//phospholipid phosphatase 1 isoform 1 [Homo sapiens];NP_795714.1//phospholipid phosphatase 1 isoform 2 [Homo sapiens];XP_022373682.1//phospholipid phosphatase 1 isoform X2 [Enhydra lutris kenyoni]
51322	3611	38.84	38.335	-0.018881021	0.217322209	*	WAC	GO:0005634//nucleus;GO:0005654//nucleoplasm;GO:0005681//spliceosomal complex;GO:0016607//nuclear speck	GO:0003682//chromatin binding;GO:0000993//RNA polymerase II core binding	GO:0010390//histone monoubiquitination;GO:0044783//G1 DNA damage checkpoint;GO:0016239//positive regulation of macroautophagy;GO:0071894//histone H2B conserved C-terminal lysine ubiquitination;GO:0016567//protein ubiquitination;GO:0006351//transcription, DNA-templated;GO:0032435//negative regulation of proteasomal ubiquitin-dependent protein catabolic process;GO:0006974//cellular response to DNA …	K12581//CCR4-NOT transcription complex subunit 7/8;K11447//histone demethylase [EC:1.14.11.-];K21125//mucin-5AC;K01064//wingless-type MMTV integration site family, member 9;K22016//mucin-3/17	NP_567823.1//WW domain-containing adapter protein with coiled-coil isoform 3 [Homo sapiens];NP_057712.2//WW domain-containing adapter protein with coiled-coil isoform 1 [Homo sapiens]
286499	3398	1.22	0.895	-0.44692156	0.431976843	*	FAM133A	NA	NA	NA	K10779//transcriptional regulator ATRX [EC:3.6.4.12]	XP_010351266.1//PREDICTED: protein FAM133A [Rhinopithecus roxellana];XP_007990408.1//PREDICTED: protein FAM133A [Chlorocebus sabaeus]
79154	1555	12.06	13.065	0.115477217	0.490549974	*	DHRS11	NA	GO:0004303//estradiol 17-beta-dehydrogenase activity;GO:0072555//17-beta-ketosteroid reductase activity;GO:0000253//3-keto sterol reductase activity;GO:0072582//17-beta-hydroxysteroid dehydrogenase (NADP+) activity	GO:0006694//steroid biosynthetic process	K15890//NADP+-dependent farnesol dehydrogenase [EC:1.1.1.216]	XP_008009368.1//PREDICTED: dehydrogenase/reductase SDR family member 11 isoform X2 [Chlorocebus sabaeus];XP_011523535.1//PREDICTED: dehydrogenase/reductase SDR family member 11 isoform X2 [Homo sapiens];XP_005583977.1//PREDICTED: dehydrogenase/reductase SDR family member 11 [Macaca fascicularis]
23171	4027	6.68	3.825	-0.804388355	0.823883308	*	GPD1L	GO:0070062//extracellular exosome;GO:0009331//glycerol-3-phosphate dehydrogenase complex;GO:0005829//cytosol;GO:0005886//plasma membrane	GO:0044325//ion channel binding;GO:0017080//sodium channel regulator activity;GO:0051287//NAD binding;GO:0042803//protein homodimerization activity;GO:0004367//glycerol-3-phosphate dehydrogenase [NAD+] activity	GO:0086005//ventricular cardiac muscle cell action potential;GO:0033137//negative regulation of peptidyl-serine phosphorylation;GO:0046168//glycerol-3-phosphate catabolic process;GO:2000010//positive regulation of protein localization to cell surface;GO:0010765//positive regulation of sodium ion transport;GO:0090038//negative regulation of protein kinase C signaling;GO:0019674//NAD metabolic proc…	K00006//glycerol-3-phosphate dehydrogenase (NAD+) [EC:1.1.1.8]	XP_010593892.1//PREDICTED: LOW QUALITY PROTEIN: glycerol-3-phosphate dehydrogenase 1-like protein [Loxodonta africana];XP_016796113.1//PREDICTED: glycerol-3-phosphate dehydrogenase 1-like protein isoform X2 [Pan troglodytes];XP_006713131.1//PREDICTED: glycerol-3-phosphate dehydrogenase 1-like protein isoform X1 [Homo sapiens]
4094	4804	2.13	2.895	0.442709918	0.601907032	*	MAF	GO:0005634//nucleus;GO:0000785//chromatin;GO:0005737//cytoplasm	GO:0003677//DNA binding;GO:0001228//transcriptional activator activity, RNA polymerase II transcription regulatory region sequence-specific DNA binding;GO:0043565//sequence-specific DNA binding;GO:0003700//DNA binding transcription factor activity	GO:0000122//negative regulation of transcription from RNA polymerase II promoter;GO:0070306//lens fiber cell differentiation;GO:0032330//regulation of chondrocyte differentiation;GO:0048839//inner ear development;GO:0006351//transcription, DNA-templated;GO:0001816//cytokine production;GO:0048468//cell development;GO:0006366//transcription from RNA polymerase II promoter	K09035//transcription factor Maf	XP_016878722.1//PREDICTED: transcription factor Maf isoform X1 [Homo sapiens];NP_005351.2//transcription factor Maf isoform a [Homo sapiens]
5970	2566	59.49	105.925	0.832324045	0.877915886	*	RELA	GO:0005634//nucleus;GO:0000790//nuclear chromatin;GO:0005737//cytoplasm;GO:0035525//NF-kappaB p50/p65 complex;GO:0033256//I-kappaB/NF-kappaB complex;GO:0071159//NF-kappaB complex;GO:0005829//cytosol;GO:0005667//transcription factor complex	GO:0003677//DNA binding;GO:0001205//transcriptional activator activity, RNA polymerase II distal enhancer sequence-specific DNA binding;GO:0047485//protein N-terminus binding;GO:0031625//ubiquitin protein ligase binding;GO:0046982//protein heterodimerization activity;GO:0031490//chromatin DNA binding;GO:0001077//transcriptional activator activity, RNA polymerase II proximal promoter sequence-spec…	GO:1902895//positive regulation of pri-miRNA transcription from RNA polymerase II promoter;GO:0071316//cellular response to nicotine;GO:0006117//acetaldehyde metabolic process;GO:0042177//negative regulation of protein catabolic process;GO:0071222//cellular response to lipopolysaccharide;GO:0033234//negative regulation of protein sumoylation;GO:0071347//cellular response to interleukin-1;GO:00713…	K04735//transcription factor p65	NP_001230914.1//transcription factor p65 isoform 4 [Homo sapiens];XP_011543509.1//PREDICTED: transcription factor p65 isoform X2 [Homo sapiens];NP_068810.3//transcription factor p65 isoform 1 [Homo sapiens];NP_001138610.1//transcription factor p65 isoform 2 [Homo sapiens];NP_001230913.1//transcription factor p65 isoform 3 [Homo sapiens];XP_011543508.1//PREDICTED: transcription factor p65 isoform …
1266	2116	129.01	47.57	-1.439358968	0.93240252	Down	CNN3	GO:0005925//focal adhesion;GO:0005913//cell-cell adherens junction;GO:0005829//cytosol;GO:0015629//actin cytoskeleton;GO:0043197//dendritic spine;GO:0014069//postsynaptic density;GO:0043025//neuronal cell body	GO:0003779//actin binding;GO:0098641//cadherin binding involved in cell-cell adhesion;GO:0005516//calmodulin binding;GO:0008017//microtubule binding	GO:0032780//negative regulation of ATPase activity;GO:0031032//actomyosin structure organization;GO:0030855//epithelial cell differentiation	K09228//KRAB domain-containing zinc finger protein;K07441//beta-1,4-N-acetylglucosaminyltransferase [EC:2.4.1.141];K20526//transgelin	NP_001272984.1//calponin-3 isoform 2 [Homo sapiens];XP_004378825.1//PREDICTED: calponin-3 isoform X1 [Trichechus manatus latirostris];EFB25286.1//hypothetical protein PANDA_003128, partial [Ailuropoda melanoleuca];NP_001830.1//calponin-3 isoform 1 [Homo sapiens]
4704	1621	34.88	32.595	-0.097749365	0.527441966	*	NDUFA9	GO:0005759//mitochondrial matrix;GO:0005634//nucleus;GO:0005654//nucleoplasm;GO:0005747//mitochondrial respiratory chain complex I;GO:0005739//mitochondrion;GO:0031966//mitochondrial membrane	GO:0003954//NADH dehydrogenase activity;GO:0003824//catalytic activity;GO:0008137//NADH dehydrogenase (ubiquinone) activity;GO:0032403//protein complex binding;GO:0050662//coenzyme binding	GO:0032981//mitochondrial respiratory chain complex I assembly;GO:0006120//mitochondrial electron transport, NADH to ubiquinone;GO:1901006//ubiquinone-6 biosynthetic process;GO:0006814//sodium ion transport;GO:0055114//oxidation-reduction process	K03953//NADH dehydrogenase (ubiquinone) 1 alpha subcomplex subunit 9	NP_001266630.1//NADH dehydrogenase [ubiquinone] 1 alpha subcomplex subunit 9, mitochondrial [Gorilla gorilla]
221491	1018	22.5	29.39	0.385400358	0.795958908	*	SMIM29	GO:0005576//extracellular region	NA	NA	NA	NP_001008703.1//uncharacterized protein SMIM29 isoform 1 precursor [Homo sapiens]
6578	4234	0.14	0.01	-3.807354922	0.412849764	*	SLCO2A1	GO:0016020//membrane;GO:0005887//integral component of plasma membrane;GO:0005886//plasma membrane	GO:0005319//lipid transporter activity;GO:0015132//prostaglandin transmembrane transporter activity;GO:0015347//sodium-independent organic anion transmembrane transporter activity	GO:0043252//sodium-independent organic anion transport;GO:0006869//lipid transport	K14345//solute carrier organic anion transporter family, member 2A	XP_016862565.1//PREDICTED: solute carrier organic anion transporter family member 2A1 isoform X2 [Homo sapiens];XP_016862564.1//PREDICTED: solute carrier organic anion transporter family member 2A1 isoform X1 [Homo sapiens];NP_005621.2//solute carrier organic anion transporter family member 2A1 [Homo sapiens]
79924	4053	2.41	1.195	-1.012022528	0.769680459	*	ADM2	NA	NA	NA	K12581//CCR4-NOT transcription complex subunit 7/8;K11447//histone demethylase [EC:1.14.11.-];K01064//wingless-type MMTV integration site family, member 9	CAG30365.1//dJ579N16.4 [Homo sapiens]
3419	2699	24.78	34.37	0.471973664	0.818321131	*	IDH3A	GO:0005759//mitochondrial matrix;GO:0005634//nucleus;GO:0043209//myelin sheath;GO:0005739//mitochondrion	GO:0000287//magnesium ion binding;GO:0004449//isocitrate dehydrogenase (NAD+) activity;GO:0051287//NAD binding	GO:0006099//tricarboxylic acid cycle;GO:0005975//carbohydrate metabolic process	K00030//isocitrate dehydrogenase (NAD+) [EC:1.1.1.41]	NP_005521.1//isocitrate dehydrogenase [NAD] subunit alpha, mitochondrial precursor [Homo sapiens];CAC09449.1//hypothetical protein [Homo sapiens];XP_012414259.1//PREDICTED: isocitrate dehydrogenase [NAD] subunit alpha, mitochondrial isoform X2 [Trichechus manatus latirostris]
80032	1647	0.51	0.535	0.069041644	0.132413871	*	ZNF556	NA	NA	NA	K09228//KRAB domain-containing zinc finger protein	XP_014701111.1//PREDICTED: zinc finger protein 555 isoform X2 [Equus asinus]
10430	914	75.93	86.75	0.19219375	0.703842443	*	TMEM147	GO:0016020//membrane;GO:0016021//integral component of membrane;GO:0005789//endoplasmic reticulum membrane	NA	GO:0031648//protein destabilization	K06129//lysophospholipase III [EC:3.1.1.5]	NP_001229527.1//transmembrane protein 147 isoform 3 [Homo sapiens];XP_012355646.1//PREDICTED: transmembrane protein 147 isoform X1 [Nomascus leucogenys];EDL23991.1//transmembrane protein 147, isoform CRA_a, partial [Mus musculus]
23416	3825	1.05	0.155	-2.760049207	0.784210228	*	KCNH3	GO:0005887//integral component of plasma membrane;GO:0005622//intracellular;GO:0016021//integral component of membrane;GO:0005886//plasma membrane	GO:0000155//phosphorelay sensor kinase activity;GO:0005249//voltage-gated potassium channel activity	GO:0006813//potassium ion transport;GO:0042391//regulation of membrane potential	K04906//potassium voltage-gated channel Eag-related subfamily H member 3	XP_011536387.1//PREDICTED: potassium voltage-gated channel subfamily H member 3 isoform X1 [Homo sapiens];XP_016874585.1//PREDICTED: potassium voltage-gated channel subfamily H member 3 isoform X3 [Homo sapiens];NP_036416.1//potassium voltage-gated channel subfamily H member 3 isoform 1 [Homo sapiens]
79982	5347	7.32	7.66	0.065500744	0.29519269	*	DNAJB14	GO:0016020//membrane;GO:0031965//nuclear membrane;GO:0005783//endoplasmic reticulum;GO:0016021//integral component of membrane;GO:0005789//endoplasmic reticulum membrane	GO:0030544//Hsp70 protein binding	GO:0051085//chaperone cofactor-dependent protein refolding;GO:0043623//cellular protein complex assembly	K09520//DnaJ homolog subfamily B member 14	XP_011530567.1//PREDICTED: dnaJ homolog subfamily B member 14 isoform X2 [Homo sapiens];KFO37137.1//DnaJ like protein subfamily B member 14 [Fukomys damarensis];NP_001026893.1//dnaJ homolog subfamily B member 14 isoform 1 [Homo sapiens];NP_001265239.1//dnaJ homolog subfamily B member 14 isoform 2 [Homo sapiens];XP_019271315.1//PREDICTED: dnaJ homolog subfamily B member 14 isoform X2 [Panthera par…
260425	7062	2.21	1.54	-0.521116019	0.587320506	*	MAGI3	GO:0016020//membrane;GO:0005634//nucleus;GO:0005911//cell-cell junction;GO:0030054//cell junction;GO:0005923//bicellular tight junction;GO:0005886//plasma membrane	GO:0032947//protein complex scaffold activity;GO:0005524//ATP binding;GO:0016301//kinase activity;GO:0004385//guanylate kinase activity	GO:0007165//signal transduction;GO:0035556//intracellular signal transduction;GO:0016032//viral process;GO:0046328//regulation of JNK cascade;GO:0006915//apoptotic process	K06112//membrane-associated guanylate kinase-related	NP_001136254.1//membrane-associated guanylate kinase, WW and PDZ domain-containing protein 3 isoform 1 [Homo sapiens];XP_016856463.1//PREDICTED: membrane-associated guanylate kinase, WW and PDZ domain-containing protein 3 isoform X2 [Homo sapiens];NP_690864.2//membrane-associated guanylate kinase, WW and PDZ domain-containing protein 3 isoform 2 [Homo sapiens];EAW56559.1//membrane associated guan…
10052	7457	10.88	7.575	-0.522360763	0.797888643	*	GJC1	GO:0005921//gap junction;GO:0005922//connexin complex;GO:0016021//integral component of membrane;GO:0014704//intercalated disc;GO:0005789//endoplasmic reticulum membrane;GO:0005886//plasma membrane	GO:0005216//ion channel activity;GO:0086020//gap junction channel activity involved in SA node cell-atrial cardiac muscle cell electrical coupling;GO:0086077//gap junction channel activity involved in AV node cell-bundle of His cell electrical coupling	GO:0006810//transport;GO:0007043//cell-cell junction assembly;GO:0086053//AV node cell to bundle of His cell communication by electrical coupling;GO:0006936//muscle contraction;GO:0048738//cardiac muscle tissue development;GO:0007154//cell communication;GO:0007601//visual perception;GO:0016264//gap junction assembly;GO:0086014//atrial cardiac muscle cell action potential;GO:0007268//chemical syna…	K07616//gap junction gamma-1 protein	NP_005488.2//gap junction gamma-1 protein [Homo sapiens]
39	1569	21.74	12.04	-0.852516548	0.869969919	*	ACAT2	GO:0070062//extracellular exosome;GO:0005634//nucleus;GO:0005730//nucleolus;GO:0005829//cytosol;GO:0005739//mitochondrion;GO:0005737//cytoplasm	GO:0003985//acetyl-CoA C-acetyltransferase activity	GO:0006635//fatty acid beta-oxidation;GO:0006695//cholesterol biosynthetic process;GO:0006629//lipid metabolic process	K00626//acetyl-CoA C-acetyltransferase [EC:2.3.1.9]	BAD92230.1//Acetyl-CoA acetyltransferase, cytosolic variant, partial [Homo sapiens];NP_001290182.1//acetyl-CoA acetyltransferase, cytosolic isoform 2 [Homo sapiens]
7514	4802	82.16	72.545	-0.179559998	0.691469436	*	XPO1	GO:0016020//membrane;GO:0043231//intracellular membrane-bounded organelle;GO:0043657//host cell;GO:0005634//nucleus;GO:0005654//nucleoplasm;GO:0031965//nuclear membrane;GO:0005635//nuclear envelope;GO:0005642//annulate lamellae;GO:0005737//cytoplasm;GO:0005730//nucleolus;GO:0043234//protein complex;GO:0005829//cytosol;GO:0030529//intracellular ribonucleoprotein complex;GO:0015030//Cajal body;GO:0…	GO:0003723//RNA binding;GO:0008536//Ran GTPase binding;GO:0019904//protein domain specific binding;GO:0005487//nucleocytoplasmic transporter activity;GO:0005049//nuclear export signal receptor activity;GO:0005215//transporter activity	GO:0051028//mRNA transport;GO:0000055//ribosomal large subunit export from nucleus;GO:0000122//negative regulation of transcription from RNA polymerase II promoter;GO:0042254//ribosome biogenesis;GO:0006611//protein export from nucleus;GO:0043488//regulation of mRNA stability;GO:0042493//response to drug;GO:0000056//ribosomal small subunit export from nucleus;GO:0000054//ribosomal subunit export …	K14290//exportin-1	XP_005575838.1//PREDICTED: exportin-1 isoform X2 [Macaca fascicularis];XP_007968691.1//PREDICTED: exportin-1 isoform X2 [Chlorocebus sabaeus];XP_015413404.1//PREDICTED: exportin-1 isoform X3 [Myotis davidii];XP_005264601.1//PREDICTED: exportin-1 isoform X2 [Homo sapiens];NP_003391.1//exportin-1 [Homo sapiens]
51751	802	0.4	0.4	-1.60E-16	0.095578637	*	HIGD1B	GO:0016021//integral component of membrane	NA	NA	NA	XP_011717701.1//PREDICTED: HIG1 domain family member 1B isoform X1 [Macaca nemestrina]
10300	2688	26.5	15.81	-0.745154992	0.862648277	*	KATNB1	GO:0016020//membrane;GO:0008352//katanin complex;GO:0030424//axon;GO:0000922//spindle pole;GO:0005634//nucleus;GO:0005874//microtubule;GO:0015630//microtubule cytoskeleton;GO:0005813//centrosome;GO:0005737//cytoplasm;GO:0043025//neuronal cell body;GO:0030496//midbody;GO:0030426//growth cone;GO:0005829//cytosol;GO:0005886//plasma membrane	GO:0070840//dynein complex binding;GO:0008568//microtubule-severing ATPase activity;GO:0046982//protein heterodimerization activity;GO:0008017//microtubule binding	GO:0006605//protein targeting;GO:0031117//positive regulation of microtubule depolymerization;GO:0010976//positive regulation of neuron projection development;GO:0007079//mitotic chromosome movement towards spindle pole;GO:0051301//cell division;GO:0007026//negative regulation of microtubule depolymerization;GO:0051013//microtubule severing;GO:0007049//cell cycle;GO:0010942//positive regulation o…	K18643//katanin p80 WD40 repeat-containing subunit B1	XP_005255829.1//PREDICTED: katanin p80 WD40 repeat-containing subunit B1 isoform X2 [Homo sapiens];XP_006721184.1//PREDICTED: katanin p80 WD40 repeat-containing subunit B1 isoform X1 [Homo sapiens];NP_005877.2//katanin p80 WD40 repeat-containing subunit B1 [Homo sapiens];XP_006721186.1//PREDICTED: katanin p80 WD40 repeat-containing subunit B1 isoform X3 [Homo sapiens]
51025	600	33.82	26.57	-0.348078432	0.784437255	*	PAM16	GO:0005759//mitochondrial matrix;GO:0005744//mitochondrial inner membrane presequence translocase complex;GO:0043234//protein complex;GO:0031314//extrinsic component of mitochondrial inner membrane;GO:0001405//presequence translocase-associated import motor	NA	GO:0032780//negative regulation of ATPase activity;GO:0001503//ossification;GO:0030150//protein import into mitochondrial matrix	K18619//coronin-7;K17805//mitochondrial import inner membrane translocase subunit TIM16	XP_010595789.1//PREDICTED: LOW QUALITY PROTEIN: coronin-7-like [Loxodonta africana]
79823	1607	4.07	2.85	-0.514066875	0.693172144	*	CAMKMT	GO:0005634//nucleus;GO:0043234//protein complex;GO:0005794//Golgi apparatus;GO:0005829//cytosol;GO:0005737//cytoplasm	GO:0031072//heat shock protein binding;GO:0018025//calmodulin-lysine N-methyltransferase activity	GO:0006479//protein methylation;GO:0022400//regulation of rhodopsin mediated signaling pathway;GO:0007005//mitochondrion organization	K18826//calmodulin-lysine N-methyltransferase [EC:2.1.1.60]	XP_016860464.1//PREDICTED: calmodulin-lysine N-methyltransferase isoform X5 [Homo sapiens];XP_016860459.1//PREDICTED: calmodulin-lysine N-methyltransferase isoform X2 [Homo sapiens];XP_003822701.2//PREDICTED: calmodulin-lysine N-methyltransferase isoform X1 [Pan paniscus];XP_016860470.1//PREDICTED: calmodulin-lysine N-methyltransferase isoform X10 [Homo sapiens];XP_016860468.1//PREDICTED: calmodu…
25854	3123	1.37	0.745	-0.878863562	0.615528691	*	FAM149A	NA	NA	NA	K02998//small subunit ribosomal protein SAe;K19720//collagen, type III, alpha;K02184//formin 2	XP_016863486.1//PREDICTED: protein FAM149A isoform X3 [Homo sapiens];XP_016863485.1//PREDICTED: protein FAM149A isoform X2 [Homo sapiens];XP_016863488.1//PREDICTED: protein FAM149A isoform X6 [Homo sapiens];AAI10817.1//FAM149A protein, partial [Homo sapiens]
348980	9685	0.07	0.045	-0.637429921	0.147567966	*	HCN1	GO:0030425//dendrite;GO:0030424//axon;GO:0005887//integral component of plasma membrane;GO:0098855//HCN channel complex;GO:0005886//plasma membrane	GO:0030552//cAMP binding;GO:0005249//voltage-gated potassium channel activity;GO:0005267//potassium channel activity;GO:0042802//identical protein binding;GO:0005248//voltage-gated sodium channel activity;GO:0022843//voltage-gated cation channel activity;GO:0005222//intracellular cAMP activated cation channel activity	GO:0035725//sodium ion transmembrane transport;GO:0051289//protein homotetramerization;GO:0071805//potassium ion transmembrane transport;GO:0046549//retinal cone cell development;GO:0071320//cellular response to cAMP;GO:0042391//regulation of membrane potential;GO:0045176//apical protein localization	K04954//hyperpolarization activated cyclic nucleotide-gated potassium channel 1	NP_066550.2//potassium/sodium hyperpolarization-activated cyclic nucleotide-gated channel 1 [Homo sapiens]
8091	3523	275.81	264.37	-0.061116292	0.444576877	*	HMGA2	GO:0000228//nuclear chromosome;GO:0005634//nucleus;GO:0005654//nucleoplasm;GO:0000785//chromatin;GO:0032993//protein-DNA complex	GO:0003677//DNA binding;GO:0070742//C2H2 zinc finger domain binding;GO:0051575//5'-deoxyribose-5-phosphate lyase activity;GO:0035497//cAMP response element binding;GO:0003680//AT DNA binding;GO:0019899//enzyme binding	GO:0007165//signal transduction;GO:0006284//base-excision repair;GO:0006355//regulation of transcription, DNA-templated;GO:0046426//negative regulation of JAK-STAT cascade;GO:0035988//chondrocyte proliferation;GO:0000122//negative regulation of transcription from RNA polymerase II promoter;GO:0002062//chondrocyte differentiation;GO:0051091//positive regulation of DNA binding transcription factor …	K11093//U1 small nuclear ribonucleoprotein 70kDa;K09283//high mobility group AT-hook protein 2	XP_008002115.1//PREDICTED: high mobility group protein HMGI-C isoform X6 [Chlorocebus sabaeus];NP_001287848.1//high mobility group protein HMGI-C isoform d [Homo sapiens];XP_008566046.1//PREDICTED: high mobility group protein HMGI-C isoform X1 [Galeopterus variegatus];NP_001317119.1//high mobility group protein HMGI-C isoform 3 [Homo sapiens];XP_006859671.1//PREDICTED: high mobility group protein…
60436	3410	17.34	16.38	-0.082168542	0.42045519	*	TGIF2	NA	NA	NA	K19553//homeobox protein TGIF2	XP_011908147.1//PREDICTED: homeobox protein TGIF2 isoform X1 [Cercocebus atys];XP_011827731.1//PREDICTED: homeobox protein TGIF2 isoform X1 [Mandrillus leucophaeus]
1	1766	4.1	2.395	-0.775598254	0.774902094	*	A1BG	GO:0034774//secretory granule lumen;GO:0031012//extracellular matrix;GO:0070062//extracellular exosome;GO:0005615//extracellular space;GO:0072562//blood microparticle;GO:0031093//platelet alpha granule lumen;GO:0005576//extracellular region;GO:1904813//ficolin-1-rich granule lumen	NA	GO:0002576//platelet degranulation;GO:0043312//neutrophil degranulation	K06512//leukocyte immunoglobulin-like receptor	NP_570602.2//alpha-1B-glycoprotein precursor [Homo sapiens]
506	1857	445.13	451.535	0.020611084	0.243316874	*	ATP5F1B	GO:0005759//mitochondrial matrix;GO:0016020//membrane;GO:0042645//mitochondrial nucleoid;GO:0005754//mitochondrial proton-transporting ATP synthase, catalytic core;GO:0045259//proton-transporting ATP synthase complex;GO:0005739//mitochondrion;GO:0005886//plasma membrane;GO:0070062//extracellular exosome;GO:0031012//extracellular matrix;GO:0045261//proton-transporting ATP synthase complex, catalyt…	GO:0005524//ATP binding;GO:0043532//angiostatin binding;GO:0042288//MHC class I protein binding;GO:0005215//transporter activity;GO:0022857//transmembrane transporter activity;GO:0046961//proton-transporting ATPase activity, rotational mechanism;GO:0046933//proton-transporting ATP synthase activity, rotational mechanism	GO:0001649//osteoblast differentiation;GO:0042407//cristae formation;GO:0001525//angiogenesis;GO:0042776//mitochondrial ATP synthesis coupled proton transport;GO:0006091//generation of precursor metabolites and energy;GO:0051453//regulation of intracellular pH;GO:0006933//negative regulation of cell adhesion involved in substrate-bound cell migration;GO:0007005//mitochondrion organization;GO:0015…	K02133//F-type H+-transporting ATPase subunit beta [EC:3.6.3.14]	NP_001677.2//ATP synthase subunit beta, mitochondrial precursor [Homo sapiens]
51058	2115	5.44	4.985	-0.126013147	0.389409161	*	ZNF691	GO:0005634//nucleus	GO:0046872//metal ion binding;GO:0003700//DNA binding transcription factor activity;GO:0003676//nucleic acid binding	GO:0006351//transcription, DNA-templated	K09228//KRAB domain-containing zinc finger protein	XP_014962421.1//PREDICTED: zinc finger and SCAN domain-containing protein 2 isoform X2 [Ovis aries musimon];XP_011988743.2//PREDICTED: zinc finger and SCAN domain-containing protein 2 isoform X1 [Ovis aries musimon];XP_008174965.1//PREDICTED: zinc finger protein 345-like [Chrysemys picta bellii]
23318	5559	14.45	7.59	-0.928897702	0.869742891	*	ZCCHC11	GO:0070062//extracellular exosome;GO:0005615//extracellular space;GO:0005730//nucleolus;GO:0005829//cytosol;GO:0005737//cytoplasm	GO:0050265//RNA uridylyltransferase activity;GO:0003723//RNA binding;GO:0016779//nucleotidyltransferase activity;GO:0008270//zinc ion binding;GO:0003676//nucleic acid binding	GO:0031123//RNA 3'-end processing;GO:0010587//miRNA catabolic process;GO:0032755//positive regulation of interleukin-6 production;GO:0001816//cytokine production;GO:0031664//regulation of lipopolysaccharide-mediated signaling pathway;GO:0019827//stem cell population maintenance;GO:0000289//nuclear-transcribed mRNA poly(A) tail shortening;GO:0070102//interleukin-6-mediated signaling pathway;GO:001…	K13291//terminal uridylyltransferase [EC:2.7.7.52]	XP_016856305.1//PREDICTED: terminal uridylyltransferase 4 isoform X26 [Homo sapiens];XP_016856292.1//PREDICTED: terminal uridylyltransferase 4 isoform X6 [Homo sapiens];NP_056084.1//terminal uridylyltransferase 4 isoform b [Homo sapiens];XP_016856302.1//PREDICTED: terminal uridylyltransferase 4 isoform X21 [Homo sapiens];XP_016856293.1//PREDICTED: terminal uridylyltransferase 4 isoform X8 [Homo s…
729747	1762	0.38	0.27	-0.493040011	0.269198025	*	ZNF878	NA	NA	NA	K09228//KRAB domain-containing zinc finger protein	XP_007993536.1//PREDICTED: zinc finger protein 433-like isoform X2 [Chlorocebus sabaeus];XP_021568533.1//LOW QUALITY PROTEIN: zinc finger protein 709 [Carlito syrichta];XP_014197999.1//PREDICTED: zinc finger protein 433 isoform X1 [Pan paniscus]
8100	2818	3.98	1.87	-1.089730161	0.839604972	Down	IFT88	GO:0030992//intraciliary transport particle B;GO:0005929//cilium;GO:0036064//ciliary basal body;GO:0005814//centriole;GO:0097542//ciliary tip;GO:0031514//motile cilium	NA	GO:2000785//regulation of autophagosome assembly;GO:0060271//cilium assembly;GO:1902017//regulation of cilium assembly;GO:0035735//intraciliary transport involved in cilium assembly	K16474//intraflagellar transport protein 88	NP_001340504.1//intraflagellar transport protein 88 homolog isoform 10 [Homo sapiens];XP_016876247.1//PREDICTED: intraflagellar transport protein 88 homolog isoform X3 [Homo sapiens];XP_016876257.1//PREDICTED: intraflagellar transport protein 88 homolog isoform X12 [Homo sapiens];XP_016876264.1//PREDICTED: intraflagellar transport protein 88 homolog isoform X18 [Homo sapiens];XP_016876265.1//PRED…
8600	1852	0.01	0.035	1.807354922	0.183551847	*	TNFSF11	GO:0016020//membrane;GO:0005615//extracellular space;GO:0005622//intracellular;GO:0005737//cytoplasm;GO:0005887//integral component of plasma membrane;GO:0005576//extracellular region;GO:0016021//integral component of membrane;GO:0005886//plasma membrane	GO:0005164//tumor necrosis factor receptor binding;GO:0005125//cytokine activity;GO:0032813//tumor necrosis factor receptor superfamily binding	GO:0002158//osteoclast proliferation;GO:0030316//osteoclast differentiation;GO:0051260//protein homooligomerization;GO:0045672//positive regulation of osteoclast differentiation;GO:0070371//ERK1 and ERK2 cascade;GO:1902533//positive regulation of intracellular signal transduction;GO:0038001//paracrine signaling;GO:0019722//calcium-mediated signaling;GO:0033598//mammary gland epithelial cell proli…	K05473//tumor necrosis factor ligand superfamily member 11	NP_003692.1//tumor necrosis factor ligand superfamily member 11 isoform 1 [Homo sapiens];XP_016876291.1//PREDICTED: tumor necrosis factor ligand superfamily member 11 isoform X1 [Homo sapiens];NP_143026.1//tumor necrosis factor ligand superfamily member 11 isoform 2 [Homo sapiens]
64777	1925	12.88	13.245	0.04031525	0.256881775	*	RMND5B	GO:0005634//nucleus;GO:0034657//GID complex;GO:0005737//cytoplasm	NA	GO:0043161//proteasome-mediated ubiquitin-dependent protein catabolic process;GO:0042787//protein ubiquitination involved in ubiquitin-dependent protein catabolic process	K18624//macrophage erythroblast attacher	XP_017373781.1//PREDICTED: protein RMD5 homolog B isoform X1 [Cebus capucinus imitator];NP_001275724.1//protein RMD5 homolog B isoform b [Homo sapiens];XP_003805417.1//PREDICTED: protein RMD5 homolog B isoform X2 [Pan paniscus];XP_011808297.1//PREDICTED: protein RMD5 homolog B isoform X1 [Colobus angolensis palliatus]
147700	1793	0.11	0.02	-2.459431619	0.339860378	*	KLC3	GO:0005874//microtubule;GO:0031514//motile cilium;GO:0035253//ciliary rootlet;GO:0005737//cytoplasm;GO:0043005//neuron projection;GO:0005871//kinesin complex	GO:0003777//microtubule motor activity;GO:0019894//kinesin binding;GO:0008017//microtubule binding	GO:0008088//axo-dendritic transport	K10407//kinesin light chain	BAC03901.1//unnamed protein product [Homo sapiens]
8537	2969	0.03	0.025	-0.263034406	0.117884102	*	BCAS1	GO:0070062//extracellular exosome;GO:0005737//cytoplasm	NA	NA	K12581//CCR4-NOT transcription complex subunit 7/8;K15322//tRNA-splicing endonuclease subunit Sen2 [EC:3.1.27.9];K15696//RING finger protein 113B;K17985//activating molecule in BECN1-regulated autophagy protein 1;K07436//vitamin D3 24-hydroxylase [EC:1.14.15.16]	XP_005260647.1//PREDICTED: breast carcinoma-amplified sequence 1 isoform X3 [Homo sapiens];XP_016883599.1//PREDICTED: breast carcinoma-amplified sequence 1 isoform X7 [Homo sapiens];NP_003648.2//breast carcinoma-amplified sequence 1 isoform 1 [Homo sapiens];XP_016883601.1//PREDICTED: breast carcinoma-amplified sequence 1 isoform X11 [Homo sapiens];NP_001303290.1//breast carcinoma-amplified sequen…
122258	783	0.01	0.035	1.807354922	0.183551847	*	SPACA7	GO:0005615//extracellular space;GO:0043160//acrosomal lumen;GO:0001669//acrosomal vesicle	GO:0003796//lysozyme activity	GO:0050829//defense response to Gram-negative bacterium;GO:0007162//negative regulation of cell adhesion;GO:0016998//cell wall macromolecule catabolic process;GO:0007338//single fertilization;GO:0050830//defense response to Gram-positive bacterium	NA	XP_016875881.1//PREDICTED: sperm acrosome-associated protein 7 isoform X7 [Homo sapiens];XP_011535769.1//PREDICTED: sperm acrosome-associated protein 7 isoform X2 [Homo sapiens];XP_011535768.1//PREDICTED: sperm acrosome-associated protein 7 isoform X1 [Homo sapiens];XP_018895515.1//PREDICTED: sperm acrosome-associated protein 7 [Gorilla gorilla gorilla];XP_011535774.1//PREDICTED: sperm acrosome-a…
23379	7806	10.51	11.355	0.111565037	0.457063397	*	ICE1	GO:0005654//nucleoplasm;GO:0008023//transcription elongation factor complex;GO:0016604//nuclear body;GO:0035327//transcriptionally active chromatin;GO:0035363//histone locus body;GO:0015030//Cajal body	GO:0042803//protein homodimerization activity	GO:0045945//positive regulation of transcription from RNA polymerase III promoter;GO:0042795//snRNA transcription from RNA polymerase II promoter;GO:0031334//positive regulation of protein complex assembly;GO:0090316//positive regulation of intracellular protein transport;GO:0042796//snRNA transcription from RNA polymerase III promoter	K03514//non-canonical poly(A) RNA polymerase PAPD5/7 [EC:2.7.7.19];K22016//mucin-3/17;K20478//golgin subfamily B member 1	NP_056140.1//little elongation complex subunit 1 [Homo sapiens];XP_011512301.1//PREDICTED: little elongation complex subunit 1 isoform X1 [Homo sapiens]
8941	2528	0.53	1.16	1.130060541	0.650945003	*	CDK5R2	GO:0016533//cyclin-dependent protein kinase 5 holoenzyme complex;GO:0005886//plasma membrane;GO:0005737//cytoplasm	GO:0008289//lipid binding;GO:0016534//cyclin-dependent protein kinase 5 activator activity	GO:0021549//cerebellum development;GO:0001764//neuron migration;GO:0021722//superior olivary nucleus maturation;GO:0021766//hippocampus development;GO:0045956//positive regulation of calcium ion-dependent exocytosis;GO:0021819//layer formation in cerebral cortex;GO:0000079//regulation of cyclin-dependent protein serine/threonine kinase activity	K19929//cyclin-dependent kinase 5 activator 2	NP_003927.1//cyclin-dependent kinase 5 activator 2 [Homo sapiens]
255758	695	4.86	0.595	-3.02999474	0.958567456	Down	TCTEX1D2	GO:0005868//cytoplasmic dynein complex	GO:0045505//dynein intermediate chain binding	GO:0060271//cilium assembly;GO:1902017//regulation of cilium assembly;GO:1905799//regulation of intraciliary retrograde transport	K06085//synovial sarcoma, X breakpoint 2 interacting protein;K18631//tektin-4	NP_689986.2//tctex1 domain-containing protein 2 isoform 2 [Homo sapiens]
57062	2967	42.24	61.69	0.546426812	0.838640104	*	DDX24	GO:0016020//membrane;GO:0005730//nucleolus;GO:0005737//cytoplasm	GO:0003723//RNA binding;GO:0004004//ATP-dependent RNA helicase activity;GO:0005524//ATP binding;GO:0003724//RNA helicase activity;GO:0004386//helicase activity	GO:0016070//RNA metabolic process;GO:0010501//RNA secondary structure unwinding	K14805//ATP-dependent RNA helicase DDX24/MAK5 [EC:3.6.4.13]	NP_065147.1//ATP-dependent RNA helicase DDX24 [Homo sapiens]
113802	1726	2.13	1.55	-0.458585215	0.548612294	*	HENMT1	GO:0043186//P granule	GO:0003723//RNA binding;GO:0046872//metal ion binding;GO:0008171//O-methyltransferase activity;GO:0008173//RNA methyltransferase activity	GO:0001510//RNA methylation;GO:0031047//gene silencing by RNA;GO:0034587//piRNA metabolic process	K20798//small RNA 2'-O-methyltransferase [EC:2.1.1.-]	XP_015001814.1//PREDICTED: small RNA 2'-O-methyltransferase isoform X1 [Macaca mulatta];XP_005270468.1//PREDICTED: small RNA 2'-O-methyltransferase isoform X1 [Homo sapiens];NP_653185.2//small RNA 2'-O-methyltransferase [Homo sapiens]
51667	3161	26.41	24.075	-0.133548503	0.581531301	*	NUB1	GO:0005634//nucleus;GO:0005730//nucleolus;GO:0005829//cytosol	NA	GO:0043687//post-translational protein modification;GO:0006511//ubiquitin-dependent protein catabolic process;GO:0034612//response to tumor necrosis factor;GO:0034341//response to interferon-gamma;GO:0016567//protein ubiquitination;GO:0032436//positive regulation of proteasomal ubiquitin-dependent protein catabolic process	NA	XP_016867797.1//PREDICTED: NEDD8 ultimate buster 1 isoform X6 [Homo sapiens];NP_057202.3//NEDD8 ultimate buster 1 isoform 2 [Homo sapiens];NP_001230280.1//NEDD8 ultimate buster 1 isoform 1 [Homo sapiens];XP_016867793.1//PREDICTED: NEDD8 ultimate buster 1 isoform X1 [Homo sapiens];XP_016867794.1//PREDICTED: NEDD8 ultimate buster 1 isoform X2 [Homo sapiens];XP_016867796.1//PREDICTED: NEDD8 ultimate…
57380	2724	10.76	12.465	0.212204805	0.636642261	*	MRS2	GO:0005743//mitochondrial inner membrane;GO:0016021//integral component of membrane;GO:0005739//mitochondrion	GO:0015095//magnesium ion transmembrane transporter activity	GO:0055085//transmembrane transport;GO:0006089//lactate metabolic process;GO:0045016//mitochondrial magnesium ion transmembrane transport	K16075//magnesium transporter	NP_001273193.1//magnesium transporter MRS2 homolog, mitochondrial isoform a [Homo sapiens];NP_001273194.1//magnesium transporter MRS2 homolog, mitochondrial isoform c [Homo sapiens];NP_001273195.1//magnesium transporter MRS2 homolog, mitochondrial isoform d [Homo sapiens];XP_005249299.1//PREDICTED: magnesium transporter MRS2 homolog, mitochondrial isoform X1 [Homo sapiens];NP_065713.1//magnesium …
1973	1893	783.28	898.49	0.197974325	0.721493842	*	EIF4A1	GO:0016020//membrane;GO:0031012//extracellular matrix;GO:0070062//extracellular exosome;GO:0005730//nucleolus;GO:0005829//cytosol;GO:0005737//cytoplasm;GO:0016281//eukaryotic translation initiation factor 4F complex	GO:0008135//translation factor activity, RNA binding;GO:0003723//RNA binding;GO:0003729//mRNA binding;GO:0000339//RNA cap binding;GO:0005524//ATP binding;GO:0004386//helicase activity;GO:0003725//double-stranded RNA binding;GO:0003676//nucleic acid binding;GO:0003743//translation initiation factor activity;GO:0004004//ATP-dependent RNA helicase activity	GO:0006413//translational initiation;GO:0010468//regulation of gene expression;GO:0000289//nuclear-transcribed mRNA poly(A) tail shortening;GO:0010501//RNA secondary structure unwinding;GO:0016032//viral process	K03257//translation initiation factor 4A	NP_001191439.1//eukaryotic initiation factor 4A-I isoform 2 [Homo sapiens];NP_001407.1//eukaryotic initiation factor 4A-I isoform 1 [Homo sapiens]
65122	983	0.01	0.03	1.584962501	0.183551847	*	PRAMEF2	NA	NA	GO:0045892//negative regulation of transcription, DNA-templated;GO:0045596//negative regulation of cell differentiation;GO:0043066//negative regulation of apoptotic process;GO:0008284//positive regulation of cell proliferation	K10308//F-box protein 31	EAW71749.1//PRAME family member 1, isoform CRA_b [Homo sapiens];XP_011540306.1//PREDICTED: PRAME family member 2 isoform X1 [Homo sapiens]
8214	1245	0.18	0.53	1.557995453	0.538112265	*	DGCR6	GO:0005634//nucleus;GO:0005578//proteinaceous extracellular matrix	NA	GO:0007155//cell adhesion;GO:0009887//animal organ morphogenesis	K16628//collagen, type VII, alpha;K11653//AT-rich interactive domain-containing protein 1;K09365//POU domain transcription factor, class 3;K12200//programmed cell death 6-interacting protein;K06262//platelet glycoprotein Ib beta chain;K02184//formin 2	AHW56642.1//DiGeorge syndrome critical region 6 isoform C [Homo sapiens];NP_005666.2//protein DGCR6 [Homo sapiens]
284992	4080	0.35	0.605	0.78958022	0.426074125	*	CCDC150	NA	NA	NA	K15201//general transcription factor 3C polypeptide 3 (transcription factor C subunit 4);K18626//trichohyalin;K10388//plectin;K20478//golgin subfamily B member 1	XP_006712501.1//PREDICTED: coiled-coil domain-containing protein 150 isoform X1 [Homo sapiens];XP_016859350.1//PREDICTED: coiled-coil domain-containing protein 150 isoform X2 [Homo sapiens];XP_011509287.1//PREDICTED: coiled-coil domain-containing protein 150 isoform X5 [Homo sapiens];NP_001074008.1//coiled-coil domain-containing protein 150 isoform 1 [Homo sapiens];XP_016859351.1//PREDICTED: coil…
57474	6098	2.14	2.05	-0.061986887	0.17725183	*	ZNF490	GO:0005634//nucleus	GO:0046872//metal ion binding;GO:0003677//DNA binding	GO:0006355//regulation of transcription, DNA-templated;GO:0006351//transcription, DNA-templated	K09228//KRAB domain-containing zinc finger protein	XP_012665583.1//PREDICTED: zinc finger protein 490 [Otolemur garnettii];XP_021568533.1//LOW QUALITY PROTEIN: zinc finger protein 709 [Carlito syrichta]
79611	3397	1.91	2.065	0.112569143	0.241443896	*	ACSS3	GO:0005759//mitochondrial matrix;GO:0005739//mitochondrion	GO:0003987//acetate-CoA ligase activity;GO:0005524//ATP binding;GO:0003824//catalytic activity	GO:0046951//ketone body biosynthetic process;GO:0008152//metabolic process	K01908//propionyl-CoA synthetase [EC:6.2.1.17]	XP_005269208.1//PREDICTED: acyl-CoA synthetase short-chain family member 3, mitochondrial isoform X2 [Homo sapiens];NP_001317171.1//acyl-CoA synthetase short-chain family member 3, mitochondrial isoform 2 precursor [Homo sapiens];NP_078836.1//acyl-CoA synthetase short-chain family member 3, mitochondrial isoform 1 precursor [Homo sapiens]
152404	3253	0.05	0.11	1.137503524	0.251773653	*	IGSF11	GO:0070062//extracellular exosome;GO:0016021//integral component of membrane;GO:0005886//plasma membrane	NA	GO:0007155//cell adhesion;GO:0040008//regulation of growth	K06791//immunoglobulin superfamily, member 11	NP_001015887.1//immunoglobulin superfamily member 11 isoform b precursor [Homo sapiens];NP_001340248.1//immunoglobulin superfamily member 11 isoform d [Homo sapiens];XP_011510765.1//PREDICTED: immunoglobulin superfamily member 11 isoform X2 [Homo sapiens];NP_001340250.1//immunoglobulin superfamily member 11 isoform e precursor [Homo sapiens];XP_011510768.1//PREDICTED: immunoglobulin superfamily m…
23659	2742	8.39	14.25	0.764219203	0.853396901	*	PLA2G15	GO:0016020//membrane;GO:0043231//intracellular membrane-bounded organelle;GO:0070062//extracellular exosome;GO:0005654//nucleoplasm;GO:0005615//extracellular space;GO:0005764//lysosome;GO:0005576//extracellular region;GO:0005739//mitochondrion	GO:0004622//lysophospholipase activity;GO:0047499//calcium-independent phospholipase A2 activity;GO:0005543//phospholipid binding;GO:0008374//O-acyltransferase activity	GO:0006650//glycerophospholipid metabolic process;GO:0006644//phospholipid metabolic process;GO:0034638//phosphatidylcholine catabolic process;GO:0046338//phosphatidylethanolamine catabolic process;GO:0009062//fatty acid catabolic process;GO:0006629//lipid metabolic process;GO:0006672//ceramide metabolic process	K06129//lysophospholipase III [EC:3.1.1.5]	BAG62293.1//unnamed protein product [Homo sapiens];NP_036452.1//group XV phospholipase A2 precursor [Homo sapiens];XP_011521281.1//PREDICTED: group XV phospholipase A2 isoform X1 [Homo sapiens]
414899	862	0.56	0.22	-1.347923303	0.52846359	*	BLID	GO:0005829//cytosol;GO:0005739//mitochondrion	NA	GO:0043280//positive regulation of cysteine-type endopeptidase activity involved in apoptotic process;GO:0006915//apoptotic process	NA	NP_001001786.2//BH3-like motif-containing cell death inducer [Homo sapiens]
64782	3147	31.54	46.535	0.561133547	0.838583348	*	AEN	NA	NA	NA	K18340//apoptosis-enhancing nuclease [EC:3.1.-.-]	XP_510574.4//PREDICTED: apoptosis-enhancing nuclease isoform X1 [Pan troglodytes];XP_003820459.2//PREDICTED: apoptosis-enhancing nuclease isoform X1 [Pan paniscus]
9842	5003	7.16	21.05	1.555788741	0.927351155	Up	PLEKHM1	GO:0005765//lysosomal membrane;GO:0043231//intracellular membrane-bounded organelle;GO:0010008//endosome membrane;GO:0005730//nucleolus	GO:0046872//metal ion binding	GO:0006914//autophagy;GO:0035556//intracellular signal transduction;GO:0015031//protein transport;GO:1900029//positive regulation of ruffle assembly;GO:0032418//lysosome localization;GO:0045780//positive regulation of bone resorption	K20636//Rho GTPase-activating protein 12/27;K19330//run domain Beclin-1 interacting and cysteine-rich containing protein	XP_011523828.1//PREDICTED: pleckstrin homology domain-containing family M member 1 isoform X3 [Homo sapiens];NP_055613.1//pleckstrin homology domain-containing family M member 1 isoform 1 [Homo sapiens];XP_011523827.1//PREDICTED: pleckstrin homology domain-containing family M member 1 isoform X2 [Homo sapiens];XP_011523830.1//PREDICTED: pleckstrin homology domain-containing family M member 1 isof…
8776	4067	16.94	19.935	0.234869731	0.698166752	*	MTMR1	GO:0005829//cytosol;GO:0005886//plasma membrane;GO:0005737//cytoplasm	GO:0004725//protein tyrosine phosphatase activity;GO:0042803//protein homodimerization activity;GO:0004438//phosphatidylinositol-3-phosphatase activity;GO:0052629//phosphatidylinositol-3,5-bisphosphate 3-phosphatase activity	GO:0006661//phosphatidylinositol biosynthetic process;GO:0046856//phosphatidylinositol dephosphorylation	K18081//myotubularin-related protein 1/2 [EC:3.1.3.64 3.1.3.95]	XP_009196699.1//myotubularin-related protein 1 isoform X1 [Papio anubis];XP_011529512.1//PREDICTED: myotubularin-related protein 1 isoform X8 [Homo sapiens];NP_003819.1//myotubularin-related protein 1 isoform 2 [Homo sapiens];XP_007991162.1//PREDICTED: myotubularin-related protein 1 isoform X1 [Chlorocebus sabaeus];XP_009233642.1//PREDICTED: myotubularin-related protein 1 isoform X1 [Pongo abelii…
116154	2185	0.01	0.025	1.321928095	0.169986946	*	PHACTR3	GO:0005654//nucleoplasm;GO:0016363//nuclear matrix	GO:0003779//actin binding;GO:0004864//protein phosphatase inhibitor activity;GO:0008157//protein phosphatase 1 binding	NA	K17594//phosphatase and actin regulator 3	XP_016883117.1//PREDICTED: phosphatase and actin regulator 3 isoform X3 [Homo sapiens];NP_001186434.1//phosphatase and actin regulator 3 isoform 4 [Homo sapiens];XP_011789897.1//PREDICTED: phosphatase and actin regulator 3 isoform X1 [Colobus angolensis palliatus];XP_011526828.1//PREDICTED: phosphatase and actin regulator 3 isoform X2 [Homo sapiens];NP_542403.1//phosphatase and actin regulator 3 …
8711	2938	0.9	0.735	-0.292180751	0.288325104	*	TNK1	GO:0016020//membrane;GO:0031234//extrinsic component of cytoplasmic side of plasma membrane;GO:0005829//cytosol;GO:0005737//cytoplasm	GO:0004713//protein tyrosine kinase activity;GO:0004715//non-membrane spanning protein tyrosine kinase activity;GO:0005524//ATP binding;GO:0004871//signal transducer activity;GO:0005102//receptor binding	GO:0030308//negative regulation of cell growth;GO:0046580//negative regulation of Ras protein signal transduction;GO:0016477//cell migration;GO:0038083//peptidyl-tyrosine autophosphorylation;GO:0030154//cell differentiation;GO:0042127//regulation of cell proliferation;GO:0006468//protein phosphorylation;GO:0046777//protein autophosphorylation;GO:0007169//transmembrane receptor protein tyrosine ki…	K08885//non-receptor tyrosine-protein kinase TNK1 [EC:2.7.10.2]	XP_011522348.1//PREDICTED: non-receptor tyrosine-protein kinase TNK1 isoform X2 [Homo sapiens];XP_011522349.1//PREDICTED: non-receptor tyrosine-protein kinase TNK1 isoform X3 [Homo sapiens];NP_001238831.1//non-receptor tyrosine-protein kinase TNK1 isoform 1 [Homo sapiens];NP_003976.2//non-receptor tyrosine-protein kinase TNK1 isoform 2 [Homo sapiens]
81559	2651	23.8	39.605	0.734721004	0.860888813	*	TRIM11	GO:0005634//nucleus;GO:0005829//cytosol;GO:0005622//intracellular;GO:0005737//cytoplasm	GO:0061630//ubiquitin protein ligase activity;GO:0019904//protein domain specific binding;GO:0008270//zinc ion binding;GO:0008134//transcription factor binding	GO:0045892//negative regulation of transcription, DNA-templated;GO:0050768//negative regulation of neurogenesis;GO:0051607//defense response to virus;GO:0032897//negative regulation of viral transcription;GO:1902187//negative regulation of viral release from host cell;GO:0046597//negative regulation of viral entry into host cell;GO:0045087//innate immune response;GO:0046598//positive regulation o…	K10650//tripartite motif-containing protein 11 [EC:2.3.2.27]	XP_011542587.1//PREDICTED: E3 ubiquitin-protein ligase TRIM11 isoform X2 [Homo sapiens];XP_011941600.1//PREDICTED: E3 ubiquitin-protein ligase TRIM11 isoform X2 [Cercocebus atys];XP_011941598.1//PREDICTED: E3 ubiquitin-protein ligase TRIM11 isoform X1 [Cercocebus atys]
105371045	4246	0.01	0.015	0.584962501	0.095578637	*	LOC105371045	NA	NA	NA	K06237//collagen, type IV, alpha	AAK61281.1//unknown [Homo sapiens]
2029	1371	129.36	138.605	0.099587718	0.566944776	*	ENSA	GO:0005654//nucleoplasm;GO:0005737//cytoplasm	GO:0004864//protein phosphatase inhibitor activity;GO:0019870//potassium channel inhibitor activity;GO:0008200//ion channel inhibitor activity;GO:0005102//receptor binding;GO:0019888//protein phosphatase regulator activity;GO:0051721//protein phosphatase 2A binding;GO:0019212//phosphatase inhibitor activity	GO:0006810//transport;GO:0035308//negative regulation of protein dephosphorylation;GO:0000278//mitotic cell cycle;GO:0051301//cell division;GO:0007584//response to nutrient;GO:0009749//response to glucose;GO:0000086//G2/M transition of mitotic cell cycle;GO:0007049//cell cycle;GO:0050796//regulation of insulin secretion	K02539//myeloid leukemia cell differntiation protein MCL-1	XP_003817346.2//PREDICTED: alpha-endosulfine isoform X1 [Pan paniscus];NP_996925.1//alpha-endosulfine isoform 1 [Homo sapiens];EAW53534.1//hCG1999134 [Homo sapiens];NP_004427.1//alpha-endosulfine isoform 3 [Homo sapiens];NP_996928.1//alpha-endosulfine isoform 5 [Homo sapiens];NP_997051.1//alpha-endosulfine isoform 8 [Homo sapiens]
57447	2061	3.76	1.915	-0.97338827	0.795448096	*	NDRG2	GO:0070062//extracellular exosome;GO:0005634//nucleus;GO:0030426//growth cone;GO:0005794//Golgi apparatus;GO:0005829//cytosol;GO:0005737//cytoplasm;GO:0048471//perinuclear region of cytoplasm	NA	GO:0007399//nervous system development;GO:0048662//negative regulation of smooth muscle cell proliferation;GO:0021762//substantia nigra development;GO:0007165//signal transduction;GO:0030154//cell differentiation;GO:0070373//negative regulation of ERK1 and ERK2 cascade;GO:0001818//negative regulation of cytokine production;GO:0010574//regulation of vascular endothelial growth factor production;GO…	K18266//protein NDRG1	XP_016876976.1//PREDICTED: protein NDRG2 isoform X2 [Homo sapiens];XP_016876985.1//PREDICTED: protein NDRG2 isoform X4 [Homo sapiens];NP_057334.1//protein NDRG2 isoform b [Homo sapiens];NP_001269140.1//protein NDRG2 isoform c [Homo sapiens];NP_001341487.1//protein NDRG2 isoform g [Homo sapiens];XP_009247126.1//PREDICTED: protein NDRG2 isoform X5 [Pongo abelii];NP_001269141.1//protein NDRG2 isofor…
201292	3451	22.27	19.535	-0.189040303	0.661501788	*	TRIM65	GO:0005634//nucleus;GO:0005654//nucleoplasm;GO:0005829//cytosol;GO:0005622//intracellular	GO:0008270//zinc ion binding	GO:0010508//positive regulation of autophagy	K12031//tripartite motif-containing protein 65	XP_016879833.1//PREDICTED: tripartite motif-containing protein 65 isoform X9 [Homo sapiens];XP_006721823.1//PREDICTED: tripartite motif-containing protein 65 isoform X1 [Homo sapiens];XP_011522805.1//PREDICTED: tripartite motif-containing protein 65 isoform X8 [Homo sapiens];EAW89336.1//tripartite motif-containing 65, isoform CRA_d [Homo sapiens];NP_001243053.1//tripartite motif-containing protei…
23584	1138	0.08	0.045	-0.830074999	0.19121403	*	VSIG2	GO:0016020//membrane;GO:0005887//integral component of plasma membrane;GO:0016021//integral component of membrane	NA	NA	K06791//immunoglobulin superfamily, member 11	XP_010382927.1//PREDICTED: V-set and immunoglobulin domain-containing protein 2 [Rhinopithecus roxellana]
83443	786	49.19	81.73	0.732500679	0.864975311	*	SF3B5	GO:0005634//nucleus;GO:0005654//nucleoplasm;GO:0005686//U2 snRNP;GO:0005689//U12-type spliceosomal complex;GO:0071011//precatalytic spliceosome	GO:0003723//RNA binding	GO:0000398//mRNA splicing, via spliceosome	K12832//splicing factor 3B subunit 5	NP_112577.1//splicing factor 3B subunit 5 [Homo sapiens]
107986035	756	5.73	1.715	-1.740326563	0.921278166	Down	LOC107986035	NA	NA	NA	K15193//protein SPT2;K16882//protein piccolo	XP_016863096.1//PREDICTED: basic proline-rich protein-like [Homo sapiens]
4218	2186	59.58	77.615	0.381507373	0.803280549	*	RAB8A	NA	NA	NA	K07901//Ras-related protein Rab-8A	XP_012613861.1//ras-related protein Rab-8A [Microcebus murinus];XP_011526322.1//PREDICTED: ras-related protein Rab-8A isoform X1 [Homo sapiens]
23225	7075	12.57	1.68	-2.903451512	0.975764799	Down	NUP210	GO:0016020//membrane;GO:0043657//host cell;GO:0005643//nuclear pore;GO:0031965//nuclear membrane;GO:0005635//nuclear envelope;GO:0016021//integral component of membrane;GO:0005789//endoplasmic reticulum membrane	GO:0046983//protein dimerization activity	GO:0006406//mRNA export from nucleus;GO:0007077//mitotic nuclear envelope disassembly;GO:0016925//protein sumoylation;GO:0060964//regulation of gene silencing by miRNA;GO:0006409//tRNA export from nucleus;GO:0016032//viral process;GO:0006110//regulation of glycolytic process;GO:1900034//regulation of cellular response to heat;GO:0019083//viral transcription;GO:0075733//intracellular transport of …	K14314//nuclear pore complex protein Nup210	XP_016861507.1//PREDICTED: nuclear pore membrane glycoprotein 210 isoform X2 [Homo sapiens];NP_079199.2//nuclear pore membrane glycoprotein 210 precursor [Homo sapiens];XP_016861510.1//PREDICTED: nuclear pore membrane glycoprotein 210 isoform X6 [Homo sapiens];XP_016861509.1//PREDICTED: nuclear pore membrane glycoprotein 210 isoform X5 [Homo sapiens];XP_011531840.1//PREDICTED: nuclear pore membra…
51138	1766	15.05	16.085	0.095952449	0.46472558	*	COPS4	GO:0070062//extracellular exosome;GO:0005634//nucleus;GO:0005654//nucleoplasm;GO:0008021//synaptic vesicle;GO:0016607//nuclear speck;GO:0030054//cell junction;GO:0008180//COP9 signalosome;GO:0005829//cytosol	GO:0019784//NEDD8-specific protease activity	GO:0043687//post-translational protein modification;GO:0000338//protein deneddylation;GO:0000715//nucleotide-excision repair, DNA damage recognition;GO:0006283//transcription-coupled nucleotide-excision repair	K12178//COP9 signalosome complex subunit 4	XP_006975455.1//PREDICTED: COP9 signalosome complex subunit 4 isoform X1 [Peromyscus maniculatus bairdii];NP_001244935.1//COP9 signalosome complex subunit 4 isoform 2 [Homo sapiens];XP_016806463.1//PREDICTED: COP9 signalosome complex subunit 4 isoform X1 [Pan troglodytes]
221294	3193	5.67	4.24	-0.41928447	0.699812702	*	NT5DC1	GO:0016021//integral component of membrane	GO:0046872//metal ion binding;GO:0008253//5'-nucleotidase activity	NA	K01794//chondroitin-glucuronate 5-epimerase [EC:5.1.3.19];K13702//abhydrolase domain-containing protein 10 [EC:3.1.1.93];K01081//5'-nucleotidase [EC:3.1.3.5]	XP_017352988.1//PREDICTED: 5'-nucleotidase domain-containing protein 1 isoform X1 [Cebus capucinus imitator];XP_017352998.1//PREDICTED: 5'-nucleotidase domain-containing protein 1 isoform X3 [Cebus capucinus imitator]
727800	1095	3.17	1.58	-1.004558282	0.806458936	Down	RNF208	GO:0005654//nucleoplasm;GO:0005829//cytosol	GO:0046872//metal ion binding;GO:0004842//ubiquitin-protein transferase activity	GO:0051865//protein autoubiquitination	K22157//E3 ubiquitin-protein ligase RNF183 [EC:2.3.2.27];K11983//E3 ubiquitin-protein ligase RNF182 [EC:2.3.2.27]	XP_008574694.1//PREDICTED: RING finger protein 208 [Galeopterus variegatus]
20	8155	12.27	9.42	-0.381336284	0.757193938	*	ABCA2	GO:0016020//membrane;GO:0005765//lysosomal membrane;GO:0010008//endosome membrane;GO:0005815//microtubule organizing center;GO:0031410//cytoplasmic vesicle;GO:0005764//lysosome;GO:0005768//endosome;GO:0016021//integral component of membrane;GO:0043190//ATP-binding cassette (ABC) transporter complex	GO:0005524//ATP binding;GO:0000166//nucleotide binding;GO:0042626//ATPase activity, coupled to transmembrane movement of substances;GO:0016887//ATPase activity	GO:0006810//transport;GO:0048545//response to steroid hormone;GO:0042493//response to drug;GO:0006357//regulation of transcription from RNA polymerase II promoter;GO:0032383//regulation of intracellular cholesterol transport;GO:0042632//cholesterol homeostasis;GO:0006629//lipid metabolic process	K05642//ATP-binding cassette, subfamily A (ABC1), member 2	NP_001597.2//ATP-binding cassette sub-family A member 2 isoform a [Homo sapiens];NP_997698.1//ATP-binding cassette sub-family A member 2 isoform b [Homo sapiens];XP_006717059.1//PREDICTED: ATP-binding cassette sub-family A member 2 isoform X1 [Homo sapiens]
23295	3384	35.63	43.195	0.277771841	0.757307452	*	MGRN1	GO:0016020//membrane;GO:0070062//extracellular exosome;GO:0005634//nucleus;GO:0005829//cytosol;GO:0005886//plasma membrane;GO:0005769//early endosome;GO:0005737//cytoplasm	GO:0061630//ubiquitin protein ligase activity;GO:0046872//metal ion binding;GO:0004842//ubiquitin-protein transferase activity	GO:0043951//negative regulation of cAMP-mediated signaling;GO:0006513//protein monoubiquitination;GO:0008333//endosome to lysosome transport;GO:0045744//negative regulation of G-protein coupled receptor protein signaling pathway;GO:0000209//protein polyubiquitination	K10604//E3 ubiquitin-protein ligase MGRN1 [EC:2.3.2.27]	XP_011520744.1//PREDICTED: E3 ubiquitin-protein ligase MGRN1 isoform X9 [Homo sapiens];XP_005255275.1//PREDICTED: E3 ubiquitin-protein ligase MGRN1 isoform X2 [Homo sapiens];XP_005255274.1//PREDICTED: E3 ubiquitin-protein ligase MGRN1 isoform X1 [Homo sapiens];XP_005255276.1//PREDICTED: E3 ubiquitin-protein ligase MGRN1 isoform X3 [Homo sapiens];NP_001135763.2//E3 ubiquitin-protein ligase MGRN1 i…
80760	4803	0.3	0.29	-0.0489096	0.110165163	*	ITIH5	GO:0005576//extracellular region	GO:0004867//serine-type endopeptidase inhibitor activity	GO:0030212//hyaluronan metabolic process	K19015//inter-alpha-trypsin inhibitor heavy chain H2	NP_085046.5//inter-alpha-trypsin inhibitor heavy chain H5 isoform 1 precursor [Homo sapiens];EAW86381.1//inter-alpha (globulin) inhibitor H5, isoform CRA_c, partial [Homo sapiens];NP_001001851.1//inter-alpha-trypsin inhibitor heavy chain H5 isoform 3 precursor [Homo sapiens];XP_011518015.1//PREDICTED: inter-alpha-trypsin inhibitor heavy chain H5 isoform X1 [Homo sapiens];XP_011518016.1//PREDICTED…
283446	5365	0.15	0.155	0.047305715	0.110165163	*	MYO1H	NA	NA	NA	K10356//myosin I	XP_020138625.1//unconventional myosin-Ih [Microcebus murinus];XP_012660687.1//PREDICTED: unconventional myosin-Ih [Otolemur garnettii]
349075	4553	0.55	0.285	-0.948469699	0.434530904	*	ZNF713	NA	NA	NA	K09228//KRAB domain-containing zinc finger protein	XP_021520525.1//LOW QUALITY PROTEIN: zinc finger protein 595-like [Meriones unguiculatus]
100996721	2234	1.97	5.575	1.500776175	0.897610534	Up	LOC100996721	NA	NA	NA	NA	XP_011817615.1//PREDICTED: protein FAM231A/C-like [Colobus angolensis palliatus]
1983	5961	37.82	33.595	-0.170902833	0.66365855	*	EIF5	GO:0005829//cytosol;GO:0005886//plasma membrane;GO:0005737//cytoplasm	GO:0003743//translation initiation factor activity;GO:0008135//translation factor activity, RNA binding;GO:0003723//RNA binding;GO:0071074//eukaryotic initiation factor eIF2 binding;GO:0005525//GTP binding;GO:0003924//GTPase activity;GO:0045296//cadherin binding	GO:0006413//translational initiation;GO:0006446//regulation of translational initiation;GO:0090630//activation of GTPase activity;GO:0001731//formation of translation preinitiation complex	K03262//translation initiation factor 5	NP_001960.2//eukaryotic translation initiation factor 5 [Homo sapiens]
64786	2783	15.67	18.365	0.228953716	0.691015381	*	TBC1D15	GO:0070062//extracellular exosome;GO:0012505//endomembrane system;GO:0005622//intracellular;GO:0005739//mitochondrion;GO:0005737//cytoplasm	GO:0017137//Rab GTPase binding;GO:0005096//GTPase activator activity	GO:0006886//intracellular protein transport;GO:0043087//regulation of GTPase activity;GO:0090630//activation of GTPase activity;GO:0031338//regulation of vesicle fusion	K20168//TBC1 domain family member 15	XP_006719628.1//PREDICTED: TBC1 domain family member 15 isoform X2 [Homo sapiens];EAW97274.1//TBC1 domain family, member 15, isoform CRA_b [Homo sapiens];XP_016875314.1//PREDICTED: TBC1 domain family member 15 isoform X4 [Homo sapiens];NP_073608.4//TBC1 domain family member 15 isoform 1 [Homo sapiens];NP_001139686.1//TBC1 domain family member 15 isoform 2 [Homo sapiens];EAW97275.1//TBC1 domain fa…
79085	3470	15.42	8.055	-0.936846271	0.871615869	*	SLC25A23	GO:0005743//mitochondrial inner membrane;GO:0016021//integral component of membrane	GO:0005509//calcium ion binding	GO:0097274//urea homeostasis;GO:0071277//cellular response to calcium ion;GO:0036444//mitochondrial calcium uptake;GO:0051282//regulation of sequestering of calcium ion;GO:0043457//regulation of cellular respiration;GO:0002082//regulation of oxidative phosphorylation;GO:0051503//adenine nucleotide transport	K14684//solute carrier family 25 (mitochondrial phosphate transporter), member 23/24/25/41	XP_016882781.1//PREDICTED: calcium-binding mitochondrial carrier protein SCaMC-3 isoform X20 [Homo sapiens];XP_016882776.1//PREDICTED: calcium-binding mitochondrial carrier protein SCaMC-3 isoform X13 [Homo sapiens];XP_011526585.1//PREDICTED: calcium-binding mitochondrial carrier protein SCaMC-3 isoform X12 [Homo sapiens];XP_011526580.1//PREDICTED: calcium-binding mitochondrial carrier protein SC…
11152	1672	31.94	30.235	-0.079144734	0.465520177	*	WDR45	GO:0019898//extrinsic component of membrane;GO:0005829//cytosol;GO:0034045//phagophore assembly site membrane	GO:0080025//phosphatidylinositol-3,5-bisphosphate binding;GO:0032266//phosphatidylinositol-3-phosphate binding	GO:0034497//protein localization to phagophore assembly site;GO:0006497//protein lipidation;GO:0044804//autophagy of nucleus;GO:0006914//autophagy;GO:0000422//autophagy of mitochondrion	K14810//ATP-dependent RNA helicase DDX56/DBP9 [EC:3.6.4.13];K17908//autophagy-related protein 18	XP_012912999.1//PREDICTED: WD repeat domain phosphoinositide-interacting protein 4 isoform X2 [Mustela putorius furo];XP_004755137.1//PREDICTED: WD repeat domain phosphoinositide-interacting protein 4 isoform X1 [Mustela putorius furo]
468	1445	272.54	175.99	-0.630974531	0.857596912	*	ATF4	GO:0005634//nucleus;GO:0005737//cytoplasm;GO:1990590//ATF1-ATF4 transcription factor complex;GO:1990617//CHOP-ATF4 complex;GO:1990589//ATF4-CREB1 transcription factor complex	GO:0003677//DNA binding;GO:0008022//protein C-terminus binding;GO:0001046//core promoter sequence-specific DNA binding;GO:0003700//DNA binding transcription factor activity;GO:0043522//leucine zipper domain binding	GO:1903351//cellular response to dopamine;GO:0034198//cellular response to amino acid starvation;GO:0006357//regulation of transcription from RNA polymerase II promoter;GO:0006520//cellular amino acid metabolic process;GO:0042149//cellular response to glucose starvation	K04374//cyclic AMP-dependent transcription factor ATF-4	NP_877962.1//cyclic AMP-dependent transcription factor ATF-4 [Homo sapiens]
7247	3408	16.93	11.645	-0.539871334	0.819342755	*	TSN	GO:0005634//nucleus;GO:0005829//cytosol;GO:0005737//cytoplasm	GO:0003723//RNA binding;GO:0003677//DNA binding;GO:0003729//mRNA binding;GO:0042802//identical protein binding;GO:0003697//single-stranded DNA binding;GO:0043565//sequence-specific DNA binding;GO:0004519//endonuclease activity;GO:0032403//protein complex binding	GO:0016070//RNA metabolic process;GO:0006310//DNA recombination;GO:0030422//production of siRNA involved in RNA interference	K14838//nucleolar protein 15;K17934//NADPH oxidase organizer 1;K17985//activating molecule in BECN1-regulated autophagy protein 1;K08062//regulatory factor X-associated ankyrin-containing protein	XP_011995877.1//PREDICTED: translin isoform X3 [Ovis aries];NP_004613.1//translin isoform 1 [Homo sapiens]
84618	1107	0.3	0.025	-3.584962501	0.544071741	*	NT5C1A	GO:0005829//cytosol;GO:0005737//cytoplasm	GO:0000287//magnesium ion binding;GO:0008253//5'-nucleotidase activity;GO:0000166//nucleotide binding	GO:0046085//adenosine metabolic process;GO:0046135//pyrimidine nucleoside catabolic process;GO:0009116//nucleoside metabolic process;GO:0009128//purine nucleoside monophosphate catabolic process;GO:0006195//purine nucleotide catabolic process;GO:0009117//nucleotide metabolic process	K01081//5'-nucleotidase [EC:3.1.3.5]	NP_115915.1//cytosolic 5'-nucleotidase 1A [Homo sapiens]
10327	1464	32.16	20.245	-0.667701764	0.852545547	*	AKR1A1	GO:0070062//extracellular exosome;GO:0005615//extracellular space;GO:0016324//apical plasma membrane;GO:0005829//cytosol	GO:0009055//electron transfer activity;GO:0004032//alditol:NADP+ 1-oxidoreductase activity;GO:0047939//L-glucuronate reductase activity;GO:0004033//aldo-keto reductase (NADP) activity;GO:0016491//oxidoreductase activity	GO:0019640//glucuronate catabolic process to xylulose 5-phosphate;GO:0006006//glucose metabolic process;GO:0006081//cellular aldehyde metabolic process;GO:0019853//L-ascorbic acid biosynthetic process;GO:0046185//aldehyde catabolic process;GO:1901687//glutathione derivative biosynthetic process;GO:0042840//D-glucuronate catabolic process	K00002//alcohol dehydrogenase (NADP+) [EC:1.1.1.2]	NP_006057.1//alcohol dehydrogenase [NADP(+)] [Homo sapiens];XP_008263557.1//PREDICTED: alcohol dehydrogenase [NADP(+)] [Oryctolagus cuniculus]
9697	7059	31.4	23.555	-0.414731227	0.80106703	*	TRAM2	GO:0016021//integral component of membrane	NA	GO:0015031//protein transport;GO:0045048//protein insertion into ER membrane;GO:0032964//collagen biosynthetic process	K14010//translocating chain-associated membrane protein 1	NP_036420.1//translocating chain-associated membrane protein 2 [Homo sapiens];XP_011513307.1//PREDICTED: translocating chain-associated membrane protein 2 isoform X1 [Homo sapiens]
7634	2957	0.6	0.25	-1.263034406	0.529598729	*	ZNF80	NA	NA	NA	K09228//KRAB domain-containing zinc finger protein	XP_006184723.1//PREDICTED: zinc finger protein 599 [Camelus ferus]
90313	1594	18.94	22.665	0.25902983	0.7281344	*	TP53I13	GO:0016021//integral component of membrane;GO:0005886//plasma membrane;GO:0005737//cytoplasm	NA	GO:0014070//response to organic cyclic compound;GO:0042493//response to drug;GO:0045786//negative regulation of cell cycle;GO:0009411//response to UV	K13172//serine/arginine repetitive matrix protein 2	NP_612358.3//tumor protein p53-inducible protein 13 isoform a precursor [Homo sapiens]
729428	465	0.52	1.755	1.754887502	0.808445428	Up	GAGE12B	NA	NA	NA	NA	NP_001091878.1//G antigen 12B/C/D/E [Homo sapiens]
163175	2369	0.24	0.015	-4	0.512741926	*	LGI4	GO:0005615//extracellular space;GO:0005576//extracellular region	NA	GO:0031641//regulation of myelination;GO:0014009//glial cell proliferation;GO:0008344//adult locomotory behavior;GO:0042551//neuron maturation;GO:0022011//myelination in peripheral nervous system	K19999//leucine-rich repeat LGI family member 3	NP_644813.1//leucine-rich repeat LGI family member 4 precursor [Homo sapiens];XP_003816158.1//PREDICTED: leucine-rich repeat LGI family member 4 [Pan paniscus]
8754	4091	61.3	33.055	-0.891018559	0.88041319	*	ADAM9	GO:0070062//extracellular exosome;GO:0016323//basolateral plasma membrane;GO:0005615//extracellular space;GO:0009986//cell surface;GO:0005925//focal adhesion;GO:0016021//integral component of membrane;GO:0031233//intrinsic component of external side of plasma membrane	GO:0004222//metalloendopeptidase activity;GO:0043236//laminin binding;GO:0046872//metal ion binding;GO:0005080//protein kinase C binding;GO:0005518//collagen binding;GO:0005178//integrin binding;GO:0008237//metallopeptidase activity;GO:0017124//SH3 domain binding	GO:0006509//membrane protein ectodomain proteolysis;GO:0016477//cell migration;GO:0030216//keratinocyte differentiation;GO:0071222//cellular response to lipopolysaccharide;GO:0033627//cell adhesion mediated by integrin;GO:0007179//transforming growth factor beta receptor signaling pathway;GO:0051549//positive regulation of keratinocyte migration;GO:0007229//integrin-mediated signaling pathway;GO:…	K06834//disintegrin and metalloproteinase domain-containing protein 9 [EC:3.4.24.-]	NP_003807.1//disintegrin and metalloproteinase domain-containing protein 9 precursor [Homo sapiens];XP_011542984.1//PREDICTED: disintegrin and metalloproteinase domain-containing protein 9 isoform X2 [Homo sapiens];XP_016869431.1//PREDICTED: disintegrin and metalloproteinase domain-containing protein 9 isoform X1 [Homo sapiens]
126003	726	45.91	57.015	0.312533094	0.773539928	*	TRAPPC5	NA	NA	NA	K20280//trafficking protein particle complex subunit 5	XP_017735450.1//PREDICTED: trafficking protein particle complex subunit 5 [Rhinopithecus bieti];OWK11881.1//TRAPPC5 [Cervus elaphus hippelaphus];XP_002761715.2//PREDICTED: trafficking protein particle complex subunit 5 isoform X1 [Callithrix jacchus]
84816	1789	3.38	3.075	-0.136436836	0.330041433	*	RTN4IP1	GO:0005741//mitochondrial outer membrane	GO:0008270//zinc ion binding;GO:0016491//oxidoreductase activity	GO:0050773//regulation of dendrite development	K07119//uncharacterized protein;K00344//NADPH2:quinone reductase [EC:1.6.5.5];K15376//gephyrin [EC:2.10.1.1 2.7.7.75];K10133//tumor protein p53-inducible protein 3 [EC:1.-.-.-]	XP_016866864.1//PREDICTED: reticulon-4-interacting protein 1, mitochondrial isoform X1 [Homo sapiens];NP_116119.2//reticulon-4-interacting protein 1, mitochondrial isoform 1 precursor [Homo sapiens];XP_016866865.1//PREDICTED: reticulon-4-interacting protein 1, mitochondrial isoform X3 [Homo sapiens];XP_011534494.1//PREDICTED: reticulon-4-interacting protein 1, mitochondrial isoform X2 [Homo sapie…
143384	6758	13.83	14.47	0.065263765	0.365798286	*	CACUL1	GO:0031461//cullin-RING ubiquitin ligase complex	GO:0031625//ubiquitin protein ligase binding;GO:0019901//protein kinase binding	GO:0006511//ubiquitin-dependent protein catabolic process;GO:0045860//positive regulation of protein kinase activity;GO:0000082//G1/S transition of mitotic cell cycle;GO:0042787//protein ubiquitination involved in ubiquitin-dependent protein catabolic process;GO:0008284//positive regulation of cell proliferation	K16449//regulator of G-protein signaling;K01064//wingless-type MMTV integration site family, member 9;K05701//tight junction protein 1;K22028//myopalladin	NP_722517.3//CDK2-associated and cullin domain-containing protein 1 [Homo sapiens]
84240	1426	23.03	35.125	0.608983814	0.846926613	*	ZCCHC9	GO:0005730//nucleolus	GO:0003723//RNA binding;GO:0008270//zinc ion binding;GO:0003676//nucleic acid binding	GO:0010923//negative regulation of phosphatase activity;GO:0006351//transcription, DNA-templated	K17578//zinc finger CCHC domain-containing protein 9	XP_012360932.1//PREDICTED: zinc finger CCHC domain-containing protein 9 isoform X1 [Nomascus leucogenys];XP_017726426.1//PREDICTED: zinc finger CCHC domain-containing protein 9 [Rhinopithecus bieti];XP_011850955.1//PREDICTED: zinc finger CCHC domain-containing protein 9 isoform X1 [Mandrillus leucophaeus]
84287	1826	30.64	45.23	0.561863699	0.838242806	*	ZDHHC16	GO:0016021//integral component of membrane;GO:0005789//endoplasmic reticulum membrane	GO:0016409//palmitoyltransferase activity;GO:0019706//protein-cysteine S-palmitoyltransferase activity	GO:0018345//protein palmitoylation;GO:0006915//apoptotic process	K18932//palmitoyltransferase [EC:2.3.1.225]	XP_016872259.1//PREDICTED: probable palmitoyltransferase ZDHHC16 isoform X10 [Homo sapiens];XP_012294745.1//probable palmitoyltransferase ZDHHC16 isoform X1 [Aotus nancymaae];XP_016872256.1//PREDICTED: probable palmitoyltransferase ZDHHC16 isoform X6 [Homo sapiens];NP_001274733.1//probable palmitoyltransferase ZDHHC16 isoform 6 precursor [Homo sapiens];XP_006718089.1//PREDICTED: probable palmitoy…
5922	5434	6.09	4.13	-0.560300446	0.760485839	*	RASA2	GO:0005829//cytosol;GO:0005622//intracellular;GO:0031235//intrinsic component of the cytoplasmic side of the plasma membrane;GO:0005737//cytoplasm;GO:0048471//perinuclear region of cytoplasm	GO:0046872//metal ion binding;GO:0005096//GTPase activator activity	GO:0046580//negative regulation of Ras protein signal transduction;GO:0000165//MAPK cascade;GO:0007165//signal transduction;GO:0035556//intracellular signal transduction	K08053//Ras GTPase-activating protein 2	NP_001290174.1//ras GTPase-activating protein 2 isoform 2 [Homo sapiens];XP_016862458.1//PREDICTED: ras GTPase-activating protein 2 isoform X2 [Homo sapiens];NP_001290175.1//ras GTPase-activating protein 2 isoform 1 [Homo sapiens];XP_016862460.1//PREDICTED: ras GTPase-activating protein 2 isoform X5 [Homo sapiens];NP_006497.2//ras GTPase-activating protein 2 isoform 3 [Homo sapiens];XP_016862457.…
200879	4123	0.16	0.285	0.832890014	0.315625177	*	LIPH	GO:0005615//extracellular space;GO:0005576//extracellular region;GO:0005886//plasma membrane	GO:0004620//phospholipase activity;GO:0052689//carboxylic ester hydrolase activity;GO:0008201//heparin binding	GO:0016042//lipid catabolic process;GO:0006629//lipid metabolic process;GO:0006654//phosphatidic acid biosynthetic process	K19404//phosphatidic acid-selective&#160;phospholipase A1 [EC:3.1.1.-]	XP_016861341.1//PREDICTED: lipase member H isoform X2 [Homo sapiens];NP_640341.1//lipase member H precursor [Homo sapiens];XP_006713592.1//PREDICTED: lipase member H isoform X1 [Homo sapiens]
10787	4592	41.6	39.935	-0.058929815	0.408025427	*	NCKAP1	NA	NA	NA	K05750//NCK-associated protein 1	XP_015144834.1//PREDICTED: nck-associated protein 1 isoform X1 [Gallus gallus];XP_014122450.1//PREDICTED: nck-associated protein 1 isoform X4 [Zonotrichia albicollis];XP_015144835.1//PREDICTED: nck-associated protein 1 isoform X2 [Gallus gallus]
285525	937	0.05	0.01	-2.321928095	0.247573642	*	YIPF7	GO:0005794//Golgi apparatus;GO:0016021//integral component of membrane;GO:0005789//endoplasmic reticulum membrane	NA	NA	K20363//protein transport protein YIP1	NP_872398.2//protein YIPF7 [Homo sapiens];XP_011511981.1//PREDICTED: protein YIPF7 isoform X1 [Homo sapiens]
2583	4152	9.33	7.97	-0.227297357	0.624098984	*	B4GALNT1	GO:0016020//membrane;GO:0030173//integral component of Golgi membrane;GO:0005886//plasma membrane;GO:0000139//Golgi membrane	GO:0016740//transferase activity;GO:0003947//(N-acetylneuraminyl)-galactosylglucosylceramide N-acetylgalactosaminyltransferase activity	GO:0019915//lipid storage;GO:0030259//lipid glycosylation;GO:0005975//carbohydrate metabolic process;GO:0001574//ganglioside biosynthetic process;GO:0007283//spermatogenesis;GO:0006687//glycosphingolipid metabolic process	K00725//(N-Acetylneuraminyl)-galactosylglucosylceramide N-acetylgalactosaminyltransferase [EC:2.4.1.92]	XP_011536449.1//PREDICTED: beta-1,4 N-acetylgalactosaminyltransferase 1 isoform X2 [Homo sapiens];XP_008976735.1//PREDICTED: beta-1,4 N-acetylgalactosaminyltransferase 1 isoform X3 [Pan paniscus];XP_014202621.1//PREDICTED: beta-1,4 N-acetylgalactosaminyltransferase 1 isoform X4 [Pan paniscus];BAX90094.1//beta-1,4-N-acetyl-galactosaminyl transferase 1 [Homo sapiens];NP_001263398.1//beta-1,4 N-acet…
57332	1561	6.54	7.51	0.199522272	0.555025824	*	CBX8	GO:0035102//PRC1 complex;GO:0005634//nucleus;GO:0005654//nucleoplasm;GO:0031519//PcG protein complex;GO:0000792//heterochromatin;GO:0000790//nuclear chromatin	GO:0097027//ubiquitin-protein transferase activator activity;GO:0035064//methylated histone binding;GO:0003727//single-stranded RNA binding	GO:0000122//negative regulation of transcription from RNA polymerase II promoter;GO:0016574//histone ubiquitination;GO:0045739//positive regulation of DNA repair;GO:0006351//transcription, DNA-templated;GO:0032967//positive regulation of collagen biosynthetic process;GO:0008284//positive regulation of cell proliferation;GO:0070301//cellular response to hydrogen peroxide	K11455//chromobox protein 8	NP_065700.1//chromobox protein homolog 8 [Homo sapiens]
9401	3873	18.05	8.12	-1.152447205	0.90981327	Down	RECQL4	GO:0016020//membrane;GO:0005634//nucleus;GO:0000781//chromosome, telomeric region;GO:0005737//cytoplasm	GO:0000405//bubble DNA binding;GO:0061821//telomeric D-loop binding;GO:0005524//ATP binding;GO:0004386//helicase activity;GO:0036310//annealing helicase activity;GO:0009378//four-way junction helicase activity;GO:0043140//ATP-dependent 3'-5' DNA helicase activity;GO:0032357//oxidized purine DNA binding	GO:0061820//telomeric D-loop disassembly;GO:0006281//DNA repair;GO:0006284//base-excision repair;GO:0007275//multicellular organism development;GO:0000733//DNA strand renaturation;GO:0006260//DNA replication;GO:0000724//double-strand break repair via homologous recombination;GO:0032508//DNA duplex unwinding;GO:0000723//telomere maintenance	K10730//ATP-dependent DNA helicase Q4 [EC:3.6.4.12]	XP_016869485.1//PREDICTED: ATP-dependent DNA helicase Q4 isoform X6 [Homo sapiens];XP_016869482.1//PREDICTED: ATP-dependent DNA helicase Q4 isoform X3 [Homo sapiens];XP_016869489.1//PREDICTED: ATP-dependent DNA helicase Q4 isoform X11 [Homo sapiens];XP_016869490.1//PREDICTED: ATP-dependent DNA helicase Q4 isoform X12 [Homo sapiens];XP_016869486.1//PREDICTED: ATP-dependent DNA helicase Q4 isoform …
710	1832	0.69	0.1	-2.786596362	0.699131619	*	SERPING1	GO:0031093//platelet alpha granule lumen;GO:0070062//extracellular exosome;GO:0005615//extracellular space;GO:0072562//blood microparticle;GO:0005576//extracellular region	GO:0004867//serine-type endopeptidase inhibitor activity	GO:0042730//fibrinolysis;GO:0030449//regulation of complement activation;GO:0007597//blood coagulation, intrinsic pathway;GO:0007568//aging;GO:0030193//regulation of blood coagulation;GO:0008015//blood circulation;GO:0006958//complement activation, classical pathway;GO:0001869//negative regulation of complement activation, lectin pathway;GO:0045916//negative regulation of complement activation;GO…	K04001//C1 inhibitor	BAD93063.1//Plasma protease C1 inhibitor precursor variant, partial [Homo sapiens]
23277	5232	33.6	39.575	0.236128117	0.732674953	*	CLUH	GO:0005737//cytoplasm	GO:0003729//mRNA binding	GO:0007005//mitochondrion organization;GO:0048312//intracellular distribution of mitochondria	K03255//protein TIF31	XP_011522070.1//PREDICTED: clustered mitochondria protein homolog isoform X1 [Homo sapiens];XP_016786675.1//PREDICTED: clustered mitochondria protein homolog isoform X3 [Pan troglodytes]
7087	3015	11.37	6.09	-0.900718121	0.861569896	*	ICAM5	GO:0005887//integral component of plasma membrane;GO:0016021//integral component of membrane;GO:0005886//plasma membrane	GO:0005178//integrin binding	GO:0007155//cell adhesion;GO:0030198//extracellular matrix organization;GO:0050776//regulation of immune response;GO:0006909//phagocytosis	K06769//intercellular adhesion molecule 5	XP_018870772.1//PREDICTED: intercellular adhesion molecule 5 isoform X2 [Gorilla gorilla gorilla];NP_003250.3//intercellular adhesion molecule 5 precursor [Homo sapiens]
5105	2331	0.01	0.02	1	0.141324706	*	PCK1	NA	NA	NA	K01596//phosphoenolpyruvate carboxykinase (GTP) [EC:4.1.1.32]	XP_003932668.1//PREDICTED: phosphoenolpyruvate carboxykinase, cytosolic [GTP] isoform X2 [Saimiri boliviensis boliviensis]
112	6112	15.15	10.81	-0.486951271	0.804699472	*	ADCY6	GO:0016020//membrane;GO:0005929//cilium;GO:0031226//intrinsic component of plasma membrane;GO:0005622//intracellular;GO:0016021//integral component of membrane;GO:0008074//guanylate cyclase complex, soluble;GO:0005886//plasma membrane	GO:0046872//metal ion binding;GO:0005524//ATP binding;GO:0000166//nucleotide binding;GO:0004016//adenylate cyclase activity;GO:0019901//protein kinase binding;GO:0004383//guanylate cyclase activity	GO:1904322//cellular response to forskolin;GO:0035556//intracellular signal transduction;GO:0007212//dopamine receptor signaling pathway;GO:0010977//negative regulation of neuron projection development;GO:0007189//adenylate cyclase-activating G-protein coupled receptor signaling pathway;GO:0007193//adenylate cyclase-inhibiting G-protein coupled receptor signaling pathway;GO:0097746//regulation of…	K08046//adenylate cyclase 6 [EC:4.6.1.1]	XP_016874232.1//PREDICTED: adenylate cyclase type 6 isoform X2 [Homo sapiens];NP_056085.1//adenylate cyclase type 6 [Homo sapiens];XP_008001265.1//PREDICTED: adenylate cyclase type 6 isoform X2 [Chlorocebus sabaeus]
154467	637	13.16	17.135	0.380786703	0.776491288	*	CCDC167	GO:0016021//integral component of membrane	NA	NA	NA	AAF28943.1//HSPC265, partial [Homo sapiens]
442444	3308	0.01	0.01	0	0.095578637	*	FAM47C	NA	NA	NA	K09187//histone-lysine N-methyltransferase MLL2 [EC:2.1.1.43]	NP_001013758.1//putative protein FAM47C [Homo sapiens]
9423	5717	1.35	0.325	-2.054447784	0.792950792	*	NTN1	GO:0005576//extracellular region;GO:0005737//cytoplasm;GO:0005604//basement membrane	NA	GO:0033564//anterior/posterior axon guidance;GO:0045773//positive regulation of axon extension;GO:0098609//cell-cell adhesion;GO:0030334//regulation of cell migration;GO:0042472//inner ear morphogenesis;GO:2000147//positive regulation of cell motility;GO:0030517//negative regulation of axon extension;GO:0007411//axon guidance;GO:0007097//nuclear migration;GO:0032488//Cdc42 protein signal transduc…	K06843//netrin 1	NP_004813.2//netrin-1 precursor [Homo sapiens]
92017	8142	3.84	4.625	0.268347055	0.556842046	*	SNX29	GO:0070062//extracellular exosome	GO:0035091//phosphatidylinositol binding	NA	K17935//sorting nexin-29	XP_011521043.1//PREDICTED: sorting nexin-29 isoform X4 [Homo sapiens];XP_005255739.1//PREDICTED: sorting nexin-29 isoform X8 [Homo sapiens];XP_016879363.1//PREDICTED: sorting nexin-29 isoform X7 [Homo sapiens];EAW85124.1//hCG2042874, isoform CRA_a, partial [Homo sapiens];XP_005255740.1//PREDICTED: sorting nexin-29 isoform X11 [Homo sapiens];EAW85126.1//hCG2042874, isoform CRA_c, partial [Homo sap…
26289	2454	5.48	2.205	-1.313397237	0.884726715	Down	AK5	GO:0005815//microtubule organizing center;GO:0005829//cytosol;GO:0005737//cytoplasm	GO:0005524//ATP binding;GO:0019206//nucleoside kinase activity;GO:0004550//nucleoside diphosphate kinase activity;GO:0004017//adenylate kinase activity	GO:0006173//dADP biosynthetic process;GO:0046034//ATP metabolic process;GO:0006165//nucleoside diphosphate phosphorylation;GO:0009220//pyrimidine ribonucleotide biosynthetic process;GO:0006172//ADP biosynthetic process;GO:0015949//nucleobase-containing small molecule interconversion;GO:0009142//nucleoside triphosphate biosynthetic process	K00939//adenylate kinase [EC:2.7.4.3]	XP_005270796.1//PREDICTED: adenylate kinase isoenzyme 5 isoform X1 [Homo sapiens];AAH12467.2//AK5 protein, partial [Homo sapiens];NP_777283.1//adenylate kinase isoenzyme 5 isoform 1 [Homo sapiens];XP_016856501.1//PREDICTED: adenylate kinase isoenzyme 5 isoform X4 [Homo sapiens]
50814	1598	20.13	21.74	0.111004768	0.521879789	*	NSDHL	GO:0005783//endoplasmic reticulum;GO:0005811//lipid droplet;GO:0016021//integral component of membrane;GO:0005789//endoplasmic reticulum membrane	GO:0047012//sterol-4-alpha-carboxylate 3-dehydrogenase (decarboxylating) activity;GO:0003854//3-beta-hydroxy-delta5-steroid dehydrogenase activity;GO:0103066//4alpha-carboxy-4beta-methyl-5alpha-cholesta-8-en-3beta-ol:NAD(P)+ 3-oxidoreductase (decarboxylating) activity;GO:0000252//C-3 sterol dehydrogenase (C-4 sterol decarboxylase) activity;GO:0103067//4alpha-carboxy-5alpha-cholesta-8-en-3beta-ol:…	GO:0006694//steroid biosynthetic process;GO:0060716//labyrinthine layer blood vessel development;GO:0007224//smoothened signaling pathway;GO:0006695//cholesterol biosynthetic process;GO:0001942//hair follicle development	K07748//sterol-4alpha-carboxylate 3-dehydrogenase (decarboxylating) [EC:1.1.1.170]	XP_016885053.1//PREDICTED: sterol-4-alpha-carboxylate 3-dehydrogenase, decarboxylating isoform X1 [Homo sapiens]
9935	3395	0.03	0.17	2.502500341	0.408138941	*	MAFB	GO:0005634//nucleus;GO:0005667//transcription factor complex	GO:0000978//RNA polymerase II proximal promoter sequence-specific DNA binding;GO:0001077//transcriptional activator activity, RNA polymerase II proximal promoter sequence-specific DNA binding;GO:0008134//transcription factor binding	GO:0007399//nervous system development;GO:0045671//negative regulation of osteoclast differentiation;GO:0007585//respiratory gaseous exchange;GO:0021599//abducens nerve formation;GO:0048538//thymus development;GO:0035284//brain segmentation;GO:0033077//T cell differentiation in thymus;GO:0021572//rhombomere 6 development;GO:0042472//inner ear morphogenesis;GO:0007379//segment specification;GO:004…	K09036//transcription factor MAFB	XP_019604631.1//PREDICTED: transcription factor MafB [Rhinolophus sinicus]
492307	1243	0.15	0.06	-1.321928095	0.303252171	*	PPDPFL	NA	NA	GO:0030154//cell differentiation;GO:0007275//multicellular organism development;GO:0001708//cell fate specification;GO:0031017//exocrine pancreas development	NA	XP_011801066.1//PREDICTED: pancreatic progenitor cell differentiation and proliferation factor-like protein isoform X1 [Colobus angolensis palliatus];NP_001243525.1//pancreatic progenitor cell differentiation and proliferation factor-like protein isoform b [Homo sapiens];NP_001007177.1//pancreatic progenitor cell differentiation and proliferation factor-like protein isoform a [Homo sapiens]
24139	2422	25.55	15.635	-0.708544072	0.855894205	*	EML2	GO:0072686//mitotic spindle;GO:0005875//microtubule associated complex;GO:0005874//microtubule;GO:0015630//microtubule cytoskeleton;GO:0016021//integral component of membrane;GO:0005819//spindle;GO:0005737//cytoplasm	GO:0015631//tubulin binding;GO:0008022//protein C-terminus binding;GO:0003824//catalytic activity;GO:0005102//receptor binding;GO:0008017//microtubule binding	GO:0010968//regulation of microtubule nucleation;GO:0007605//sensory perception of sound;GO:0007601//visual perception;GO:0031115//negative regulation of microtubule polymerization	K18595//echinoderm microtubule-associated protein-like 1/2	XP_012589199.1//PREDICTED: echinoderm microtubule-associated protein-like 2 isoform X1 [Condylura cristata];XP_011524997.1//PREDICTED: echinoderm microtubule-associated protein-like 2 isoform X3 [Homo sapiens];XP_019485049.1//PREDICTED: echinoderm microtubule-associated protein-like 2 [Hipposideros armiger];XP_004694261.2//PREDICTED: echinoderm microtubule-associated protein-like 2 isoform X2 [Co…
157567	2791	6.56	2.435	-1.429774043	0.901810545	Down	ANKRD46	GO:0016021//integral component of membrane	NA	NA	K10380//ankyrin;K00134//glyceraldehyde 3-phosphate dehydrogenase [EC:1.2.1.12]	XP_017913794.1//PREDICTED: ankyrin repeat domain-containing protein 46 isoform X1 [Capra hircus];CAA37794.1//uracil DNA glycosylase [Homo sapiens];XP_011787016.1//PREDICTED: ankyrin repeat domain-containing protein 46 isoform X1 [Colobus angolensis palliatus];NP_001257308.1//ankyrin repeat domain-containing protein 46 isoform 2 [Homo sapiens]
6257	2866	14.45	21.665	0.584296744	0.839604972	*	RXRB	GO:0005634//nucleus;GO:0005654//nucleoplasm	GO:0003707//steroid hormone receptor activity;GO:0001228//transcriptional activator activity, RNA polymerase II transcription regulatory region sequence-specific DNA binding;GO:0004879//nuclear receptor activity;GO:0004886//9-cis retinoic acid receptor activity;GO:0003713//transcription coactivator activity;GO:0000977//RNA polymerase II regulatory region sequence-specific DNA binding;GO:0008270//…	GO:0045944//positive regulation of transcription from RNA polymerase II promoter;GO:0006351//transcription, DNA-templated;GO:0006367//transcription initiation from RNA polymerase II promoter	K08525//retinoid X receptor beta	XP_014991587.1//PREDICTED: retinoic acid receptor RXR-beta isoform X1 [Macaca mulatta];XP_005249335.1//PREDICTED: retinoic acid receptor RXR-beta isoform X1 [Homo sapiens];XP_011513098.1//PREDICTED: retinoic acid receptor RXR-beta isoform X2 [Homo sapiens];BAD92481.1//retinoid X receptor, beta variant, partial [Homo sapiens];XP_006738122.1//PREDICTED: retinoic acid receptor RXR-beta isoform X3 [L…
2590	4483	61.66	83.385	0.435452993	0.819740053	*	GALNT2	GO:0016020//membrane;GO:0070062//extracellular exosome;GO:0032580//Golgi cisterna membrane;GO:0048471//perinuclear region of cytoplasm;GO:0000139//Golgi membrane;GO:0005795//Golgi stack;GO:0030173//integral component of Golgi membrane;GO:0005794//Golgi apparatus;GO:0016021//integral component of membrane;GO:0005789//endoplasmic reticulum membrane	GO:0004653//polypeptide N-acetylgalactosaminyltransferase activity;GO:0030246//carbohydrate binding;GO:0016757//transferase activity, transferring glycosyl groups;GO:0030145//manganese ion binding	GO:0002378//immunoglobulin biosynthetic process;GO:0006486//protein glycosylation;GO:0018242//protein O-linked glycosylation via serine;GO:0006493//protein O-linked glycosylation;GO:0018243//protein O-linked glycosylation via threonine;GO:0016266//O-glycan processing	K00710//polypeptide N-acetylgalactosaminyltransferase [EC:2.4.1.41]	XP_016856453.1//PREDICTED: polypeptide N-acetylgalactosaminyltransferase 2 isoform X2 [Homo sapiens];XP_016856454.1//PREDICTED: polypeptide N-acetylgalactosaminyltransferase 2 isoform X3 [Homo sapiens];XP_003281927.1//PREDICTED: polypeptide N-acetylgalactosaminyltransferase 2 isoform X3 [Nomascus leucogenys];XP_016856452.1//PREDICTED: polypeptide N-acetylgalactosaminyltransferase 2 isoform X1 [Ho…
3750	4691	5.5	1.365	-2.010530667	0.936034962	Down	KCND1	GO:0030425//dendrite;GO:0016021//integral component of membrane;GO:0005886//plasma membrane;GO:0008076//voltage-gated potassium channel complex;GO:0043025//neuronal cell body	GO:0005249//voltage-gated potassium channel activity;GO:0046872//metal ion binding;GO:0005250//A-type (transient outward) potassium channel activity	GO:0061337//cardiac conduction;GO:0051260//protein homooligomerization	K04891//potassium voltage-gated channel Shal-related subfamily D member 1	XP_016884999.1//PREDICTED: potassium voltage-gated channel subfamily D member 1 isoform X3 [Homo sapiens];NP_004970.3//potassium voltage-gated channel subfamily D member 1 precursor [Homo sapiens]
150590	1635	0.24	0.12	-1	0.336398206	*	C2orf15	NA	GO:0003723//RNA binding	NA	K22069//LYR motif-containing protein 4;K12581//CCR4-NOT transcription complex subunit 7/8;K10477//BTB/POZ domain-containing protein 1/2	NP_653307.1//uncharacterized protein C2orf15 [Homo sapiens];XP_010385086.1//PREDICTED: uncharacterized protein C2orf15 homolog [Rhinopithecus roxellana]
79989	4278	4.19	2.76	-0.602281977	0.734093876	*	TTC26	GO:0030992//intraciliary transport particle B;GO:0005929//cilium;GO:0036064//ciliary basal body;GO:0097542//ciliary tip;GO:0005813//centrosome	NA	GO:0060271//cilium assembly;GO:0042073//intraciliary transport;GO:0035735//intraciliary transport involved in cilium assembly;GO:0007286//spermatid development;GO:0007224//smoothened signaling pathway	K19685//intraflagellar transport protein 56	NP_001308669.1//intraflagellar transport protein 56 isoform 7 [Homo sapiens];NP_079202.2//intraflagellar transport protein 56 isoform 1 [Homo sapiens];NP_001138395.1//intraflagellar transport protein 56 isoform 3 [Homo sapiens];NP_001274442.1//intraflagellar transport protein 56 isoform 5 [Homo sapiens];XP_003318877.2//PREDICTED: intraflagellar transport protein 56 isoform X4 [Pan troglodytes];XP…
10161	2512	1.94	1.49	-0.380744322	0.481922924	*	LPAR6	GO:0043231//intracellular membrane-bounded organelle;GO:0005887//integral component of plasma membrane;GO:0016021//integral component of membrane;GO:0005886//plasma membrane	GO:0070915//lysophosphatidic acid receptor activity;GO:0004930//G-protein coupled receptor activity	GO:0051482//positive regulation of cytosolic calcium ion concentration involved in phospholipase C-activating G-protein coupled signaling pathway;GO:0035025//positive regulation of Rho protein signal transduction	K04273//lysophosphatidic acid receptor 6	NP_005758.2//lysophosphatidic acid receptor 6 [Homo sapiens]
5337	4685	7.44	9.59	0.366228194	0.731199274	*	PLD1	GO:0016020//membrane;GO:0005765//lysosomal membrane;GO:0016324//apical plasma membrane;GO:0031902//late endosome membrane;GO:0005622//intracellular;GO:0048471//perinuclear region of cytoplasm;GO:0000139//Golgi membrane;GO:0005768//endosome;GO:0030139//endocytic vesicle;GO:0005794//Golgi apparatus;GO:0035579//specific granule membrane;GO:0005789//endoplasmic reticulum membrane;GO:0070821//tertiary…	GO:0004630//phospholipase D activity;GO:0070290//N-acylphosphatidylethanolamine-specific phospholipase D activity;GO:0035091//phosphatidylinositol binding	GO:0048017//inositol lipid-mediated signaling;GO:0016042//lipid catabolic process;GO:0006654//phosphatidic acid biosynthetic process;GO:0032534//regulation of microvillus assembly;GO:0048870//cell motility;GO:0007264//small GTPase mediated signal transduction;GO:0043312//neutrophil degranulation;GO:0006935//chemotaxis;GO:0007265//Ras protein signal transduction	K01115//phospholipase D1/2 [EC:3.1.4.4]	XP_008955556.1//PREDICTED: phospholipase D1 isoform X2 [Pan paniscus];NP_002653.1//phospholipase D1 isoform a [Homo sapiens];BAD93144.1//phospholipase D1 variant, partial [Homo sapiens];XP_011511199.1//PREDICTED: phospholipase D1 isoform X3 [Homo sapiens]
9255	3386	17.16	18.905	0.139718296	0.572506953	*	AIMP1	GO:0016020//membrane;GO:0005634//nucleus;GO:0005615//extracellular space;GO:0005783//endoplasmic reticulum;GO:0017102//methionyl glutamyl tRNA synthetase complex;GO:0009986//cell surface;GO:0030133//transport vesicle;GO:0005829//cytosol;GO:0005794//Golgi apparatus;GO:0017101//aminoacyl-tRNA synthetase multienzyme complex	GO:0005125//cytokine activity;GO:0051020//GTPase binding;GO:0000049//tRNA binding;GO:0042803//protein homodimerization activity	GO:0009611//response to wounding;GO:0001937//negative regulation of endothelial cell proliferation;GO:0006006//glucose metabolic process;GO:0007165//signal transduction;GO:0001525//angiogenesis;GO:0050900//leukocyte migration;GO:0051607//defense response to virus;GO:0007267//cell-cell signaling;GO:0006954//inflammatory response;GO:0006915//apoptotic process;GO:0007155//cell adhesion;GO:0006418//t…	K15437//aminoacyl tRNA synthase complex-interacting multifunctional protein 1	EAX06203.1//small inducible cytokine subfamily E, member 1 (endothelial monocyte-activating), isoform CRA_a [Homo sapiens];NP_001135888.1//aminoacyl tRNA synthase complex-interacting multifunctional protein 1 isoform b precursor [Homo sapiens]
146059	4654	5.1	4.225	-0.271545906	0.57568534	*	CDAN1	GO:0012505//endomembrane system;GO:0005634//nucleus;GO:0005829//cytosol;GO:0016021//integral component of membrane;GO:0005886//plasma membrane;GO:0005737//cytoplasm	NA	GO:0006325//chromatin organization;GO:0008104//protein localization;GO:0031497//chromatin assembly;GO:0008156//negative regulation of DNA replication	K19531//codanin-1	AAH66640.1//Congenital dyserythropoietic anemia, type I [Homo sapiens];XP_005254233.1//PREDICTED: codanin-1 isoform X3 [Homo sapiens];AAO14994.1//codanin I, partial [Homo sapiens];AAH52568.1//CDAN1 protein, partial [Homo sapiens];XP_011519573.1//PREDICTED: codanin-1 isoform X2 [Homo sapiens];XP_011519572.1//PREDICTED: codanin-1 isoform X1 [Homo sapiens]
286133	4170	0.09	0.03	-1.584962501	0.271808843	*	SCARA5	GO:0016020//membrane;GO:0005581//collagen trimer	GO:0005044//scavenger receptor activity	NA	K19721//collagen, type V/XI/XXIV/XXVII, alpha	XP_007426319.1//PREDICTED: scavenger receptor class A member 5 [Python bivittatus]
9133	1566	51.59	26.625	-0.954309921	0.882967251	*	CCNB2	GO:0016020//membrane;GO:0005634//nucleus;GO:0015630//microtubule cytoskeleton;GO:0005829//cytosol;GO:0005813//centrosome	GO:0004693//cyclin-dependent protein serine/threonine kinase activity;GO:0045296//cadherin binding	GO:0007077//mitotic nuclear envelope disassembly;GO:0043029//T cell homeostasis;GO:0051301//cell division;GO:0048538//thymus development;GO:0051726//regulation of cell cycle;GO:0001701//in utero embryonic development;GO:0040007//growth;GO:0000086//G2/M transition of mitotic cell cycle	K21770//G2/mitotic-specific cyclin-B2	NP_004692.1//G2/mitotic-specific cyclin-B2 [Homo sapiens]
7123	813	0.01	0.035	1.807354922	0.183551847	*	CLEC3B	GO:0070062//extracellular exosome;GO:0001652//granular component;GO:0005615//extracellular space;GO:0031089//platelet dense granule lumen;GO:0005576//extracellular region;GO:0005737//cytoplasm	GO:0036143//kringle domain binding;GO:0030246//carbohydrate binding;GO:0005509//calcium ion binding;GO:0008201//heparin binding	GO:0071560//cellular response to transforming growth factor beta stimulus;GO:0002576//platelet degranulation;GO:0030282//bone mineralization;GO:0010756//positive regulation of plasminogen activation;GO:0001503//ossification;GO:0071310//cellular response to organic substance	K17520//C-type lectin domain family 3 member B	NP_003269.2//tetranectin isoform 1precursor [Homo sapiens];XP_009443614.1//PREDICTED: tetranectin isoform X2 [Pan troglodytes];XP_016862606.1//PREDICTED: tetranectin isoform X2 [Homo sapiens]
55830	2217	23.1	16.27	-0.505678601	0.822123844	*	GLT8D1	GO:0016020//membrane;GO:0005794//Golgi apparatus;GO:0016021//integral component of membrane	GO:0016757//transferase activity, transferring glycosyl groups	GO:0000271//polysaccharide biosynthetic process	K12946//signal peptidase complex subunit 1 [EC:3.4.-.-];K13648//alpha-1,4-galacturonosyltransferase [EC:2.4.1.43];K20893//probable galacturonosyltransferase-like 1 [EC:2.4.1.-]	NP_060916.1//glycosyltransferase 8 domain-containing protein 1 [Homo sapiens]
5745	2170	0.7	0.285	-1.296393003	0.565923151	*	PTH1R	GO:0070062//extracellular exosome;GO:0016323//basolateral plasma membrane;GO:0005634//nucleus;GO:0016324//apical plasma membrane;GO:0031526//brush border membrane;GO:0005622//intracellular;GO:0005737//cytoplasm;GO:0043235//receptor complex;GO:0005887//integral component of plasma membrane;GO:0016021//integral component of membrane;GO:0005886//plasma membrane	GO:0004991//parathyroid hormone receptor activity;GO:0017046//peptide hormone binding;GO:0043621//protein self-association	GO:0007200//phospholipase C-activating G-protein coupled receptor signaling pathway;GO:0007166//cell surface receptor signaling pathway;GO:0007189//adenylate cyclase-activating G-protein coupled receptor signaling pathway;GO:0006874//cellular calcium ion homeostasis;GO:0008285//negative regulation of cell proliferation;GO:0007188//adenylate cyclase-modulating G-protein coupled receptor signaling …	K04585//parathyroid hormone receptor 1	XP_011532270.1//PREDICTED: parathyroid hormone/parathyroid hormone-related peptide receptor isoform X2 [Homo sapiens];XP_016862423.1//PREDICTED: parathyroid hormone/parathyroid hormone-related peptide receptor isoform X5 [Homo sapiens];NP_000307.1//parathyroid hormone/parathyroid hormone-related peptide receptor precursor [Homo sapiens];XP_011532269.1//PREDICTED: parathyroid hormone/parathyroid h…
6513	3687	122.66	161.87	0.400170774	0.812021114	*	SLC2A1	GO:0016021//integral component of membrane	GO:0005355//glucose transmembrane transporter activity	NA	K07299//MFS transporter, SP family, solute carrier family 2 (facilitated glucose transporter), member 1	NP_001278874.1//solute carrier family 2, facilitated glucose transporter member 1 [Cricetulus griseus]
2116	1429	0.15	0.295	0.975752454	0.341392815	*	ETV2	GO:0005634//nucleus	GO:0000981//RNA polymerase II transcription factor activity, sequence-specific DNA binding;GO:0000978//RNA polymerase II proximal promoter sequence-specific DNA binding;GO:0043565//sequence-specific DNA binding;GO:0001077//transcriptional activator activity, RNA polymerase II proximal promoter sequence-specific DNA binding;GO:0003700//DNA binding transcription factor activity	GO:2000382//positive regulation of mesoderm development;GO:0030154//cell differentiation;GO:0001890//placenta development;GO:0045603//positive regulation of endothelial cell differentiation;GO:0030218//erythrocyte differentiation;GO:0060803//BMP signaling pathway involved in mesodermal cell fate specification;GO:0006357//regulation of transcription from RNA polymerase II promoter;GO:0001824//blas…	K09432//ETS translocation variant 2	XP_016881961.1//PREDICTED: ETS translocation variant 2 isoform X2 [Homo sapiens];NP_001291478.1//ETS translocation variant 2 isoform 3 [Homo sapiens];XP_005258709.1//PREDICTED: ETS translocation variant 2 isoform X1 [Homo sapiens];AAB57630.1//F25451_3 [Homo sapiens];NP_055024.2//ETS translocation variant 2 isoform 1 [Homo sapiens]
23247	6659	5.93	3.24	-0.872038292	0.8258698	*	KIAA0556	GO:0005856//cytoskeleton;GO:0005615//extracellular space;GO:0042995//cell projection;GO:0005737//cytoplasm	NA	NA	K21125//mucin-5AC	XP_006721088.1//PREDICTED: protein KIAA0556 isoform X9 [Homo sapiens];XP_011544078.1//PREDICTED: protein KIAA0556 isoform X6 [Homo sapiens];XP_005255259.1//PREDICTED: protein KIAA0556 isoform X2 [Homo sapiens];XP_016878576.1//PREDICTED: protein KIAA0556 isoform X10 [Homo sapiens];XP_005255258.1//PREDICTED: protein KIAA0556 isoform X1 [Homo sapiens];O60303.4//RecName: Full=Protein KIAA0556;XP_0115…
23632	1660	0.1	0.045	-1.152003093	0.251773653	*	CA14	NA	NA	NA	K01672//carbonic anhydrase [EC:4.2.1.1]	XP_011507681.1//PREDICTED: carbonic anhydrase 14 isoform X2 [Homo sapiens];XP_016856385.1//PREDICTED: carbonic anhydrase 14 isoform X9 [Homo sapiens];XP_003259212.2//PREDICTED: carbonic anhydrase 14 [Nomascus leucogenys];XP_008017441.1//PREDICTED: carbonic anhydrase 14 isoform X3 [Chlorocebus sabaeus];XP_016856384.1//PREDICTED: carbonic anhydrase 14 isoform X8 [Homo sapiens];XP_016856383.1//PREDI…
55698	3682	0.01	0.01	0	0.095578637	*	RADIL	GO:0005874//microtubule	NA	GO:0034446//substrate adhesion-dependent cell spreading;GO:0007165//signal transduction;GO:0007275//multicellular organism development	K14376//poly(A) polymerase [EC:2.7.7.19]	NP_060529.4//ras-associating and dilute domain-containing protein [Homo sapiens]
9117	3358	20.44	15.18	-0.429223406	0.799704864	*	SEC22C	GO:0016020//membrane;GO:0005783//endoplasmic reticulum;GO:0031201//SNARE complex;GO:0016021//integral component of membrane;GO:0005789//endoplasmic reticulum membrane	GO:0000149//SNARE binding;GO:0005484//SNAP receptor activity	GO:0006810//transport;GO:0048280//vesicle fusion with Golgi apparatus;GO:0006888//ER to Golgi vesicle-mediated transport;GO:0015031//protein transport	K08520//SEC22 vesicle trafficking protein A/C	NP_004197.1//vesicle-trafficking protein SEC22c isoform b [Homo sapiens];NP_001188513.1//vesicle-trafficking protein SEC22c isoform c [Homo sapiens];NP_116752.1//vesicle-trafficking protein SEC22c isoform a [Homo sapiens]
245806	2224	1.43	1.335	-0.099175405	0.189341052	*	VGLL2	GO:0005634//nucleus;GO:0005737//cytoplasm	GO:0003713//transcription coactivator activity;GO:0008022//protein C-terminus binding	GO:0006355//regulation of transcription, DNA-templated;GO:0045944//positive regulation of transcription from RNA polymerase II promoter;GO:0006351//transcription, DNA-templated;GO:0007519//skeletal muscle tissue development	K04957//hyperpolarization activated cyclic nucleotide-gated potassium channel 4;K06236//collagen, type I, alpha;K14000//ribosome-binding protein 1	XP_005266940.1//PREDICTED: transcription cofactor vestigial-like protein 2 isoform X1 [Homo sapiens];NP_872586.1//transcription cofactor vestigial-like protein 2 isoform 1 [Homo sapiens];NP_703154.1//transcription cofactor vestigial-like protein 2 isoform 2 [Homo sapiens]
6218	590	1838.61	2055.005	0.160526412	0.681026165	*	RPS17	NA	NA	NA	K02962//small subunit ribosomal protein S17e	XP_006073535.1//PREDICTED: 40S ribosomal protein S17 [Bubalus bubalis]
25888	4855	5.54	5.69	0.038542676	0.19581134	*	ZNF473	GO:0005634//nucleus	GO:0046872//metal ion binding;GO:0003676//nucleic acid binding	GO:0006355//regulation of transcription, DNA-templated	K09228//KRAB domain-containing zinc finger protein	XP_012365356.1//PREDICTED: zinc finger protein 473 isoform X2 [Nomascus leucogenys];XP_018870520.1//PREDICTED: zinc finger protein 473 isoform X1 [Gorilla gorilla gorilla];XP_014979896.1//PREDICTED: zinc finger protein 473 isoform X1 [Macaca mulatta]
100287482	1068	1.52	1.795	0.23991252	0.352630683	*	SMKR1	NA	NA	NA	K11136//regulator of telomere elongation helicase 1 [EC:3.6.4.12]	XP_017405041.1//PREDICTED: small lysine-rich protein 1 [Cebus capucinus imitator]
254887	5507	1.99	2.24	0.170730302	0.317838697	*	ZDHHC23	GO:0016021//integral component of membrane	GO:0019706//protein-cysteine S-palmitoyltransferase activity	GO:0018345//protein palmitoylation;GO:0072659//protein localization to plasma membrane	K18932//palmitoyltransferase [EC:2.3.1.225]	XP_016861576.1//PREDICTED: palmitoyltransferase ZDHHC23 isoform X7 [Homo sapiens];NP_775841.2//palmitoyltransferase ZDHHC23 isoform c [Homo sapiens];NP_001307397.1//palmitoyltransferase ZDHHC23 isoform b [Homo sapiens];XP_011510921.1//PREDICTED: palmitoyltransferase ZDHHC23 isoform X4 [Homo sapiens];XP_016861575.1//PREDICTED: palmitoyltransferase ZDHHC23 isoform X6 [Homo sapiens];XP_006713625.1//…
80820	4415	0.75	1.24	0.72537762	0.547987968	*	EEPD1	NA	GO:0003677//DNA binding	GO:0006281//DNA repair	K10260//F-box and WD-40 domain protein 7	NP_085139.2//endonuclease/exonuclease/phosphatase family domain-containing protein 1 [Homo sapiens];EPQ08882.1//Endonuclease/exonuclease/phosphatase family domain-containing protein 1 [Myotis brandtii];XP_016868146.1//PREDICTED: endonuclease/exonuclease/phosphatase family domain-containing protein 1 isoform X1 [Homo sapiens]
389692	2373	0.37	0.17	-1.121990524	0.415857881	*	MAFA	GO:0005634//nucleus	GO:0000978//RNA polymerase II proximal promoter sequence-specific DNA binding;GO:0003677//DNA binding;GO:0001077//transcriptional activator activity, RNA polymerase II proximal promoter sequence-specific DNA binding	GO:0045944//positive regulation of transcription from RNA polymerase II promoter;GO:0009749//response to glucose;GO:0007263//nitric oxide mediated signal transduction;GO:0030073//insulin secretion;GO:0045893//positive regulation of transcription, DNA-templated	K21125//mucin-5AC	NP_919331.1//transcription factor MafA [Mus musculus]
55973	3861	16.85	17.625	0.064874666	0.361825302	*	BCAP29	GO:0016020//membrane;GO:0005783//endoplasmic reticulum;GO:0016021//integral component of membrane;GO:0005789//endoplasmic reticulum membrane	NA	GO:0006886//intracellular protein transport;GO:0001649//osteoblast differentiation;GO:0006888//ER to Golgi vesicle-mediated transport;GO:0070973//protein localization to endoplasmic reticulum exit site;GO:0006915//apoptotic process	K05545//tRNA-dihydrouridine synthase 4 [EC:1.3.1.90];K14009//B-cell receptor-associated protein 31	XP_011514710.1//PREDICTED: B-cell receptor-associated protein 29 isoform X4 [Homo sapiens];XP_011514709.1//PREDICTED: B-cell receptor-associated protein 29 isoform X3 [Homo sapiens];EAW83405.1//B-cell receptor-associated protein 29, isoform CRA_a [Homo sapiens];XP_011514711.1//PREDICTED: B-cell receptor-associated protein 29 isoform X6 [Homo sapiens];XP_015303405.1//PREDICTED: B-cell receptor-ass…
148534	6875	2.86	1.85	-0.628489876	0.681253193	*	TMEM56	GO:0016021//integral component of membrane	NA	NA	K12581//CCR4-NOT transcription complex subunit 7/8;K01764//cytochrome c heme-lyase [EC:4.4.1.17];K17985//activating molecule in BECN1-regulated autophagy protein 1	NP_689700.1//transmembrane protein 56 [Homo sapiens]
55959	3953	42.25	23.5	-0.846290585	0.875418582	*	SULF2	GO:0005783//endoplasmic reticulum;GO:0009986//cell surface;GO:0005794//Golgi apparatus;GO:0005886//plasma membrane	GO:0005509//calcium ion binding;GO:0004065//arylsulfatase activity;GO:0008449//N-acetylglucosamine-6-sulfatase activity	GO:0030201//heparan sulfate proteoglycan metabolic process;GO:0097421//liver regeneration;GO:0003094//glomerular filtration;GO:0032836//glomerular basement membrane development;GO:0010575//positive regulation of vascular endothelial growth factor production;GO:0002063//chondrocyte development;GO:0035860//glial cell-derived neurotrophic factor receptor signaling pathway;GO:0060348//bone developmen…	K14607//extracellular sulfatase Sulf [EC:3.1.6.-]	XP_011921325.1//PREDICTED: extracellular sulfatase Sulf-2 isoform X2 [Cercocebus atys];XP_015285429.1//PREDICTED: extracellular sulfatase Sulf-2 isoform X2 [Macaca fascicularis];XP_015285430.1//PREDICTED: extracellular sulfatase Sulf-2 isoform X3 [Macaca fascicularis];XP_015285431.1//PREDICTED: extracellular sulfatase Sulf-2 isoform X4 [Macaca fascicularis]
6997	1784	0.01	0.01	0	0.095578637	*	TDGF1	GO:0005615//extracellular space;GO:0009986//cell surface;GO:0045121//membrane raft;GO:0016324//apical plasma membrane;GO:0016021//integral component of membrane;GO:0005886//plasma membrane;GO:0031225//anchored component of membrane;GO:0019897//extrinsic component of plasma membrane	GO:0008083//growth factor activity;GO:0005102//receptor binding	GO:0050731//positive regulation of peptidyl-tyrosine phosphorylation;GO:0030335//positive regulation of cell migration;GO:0035019//somatic stem cell population maintenance;GO:0010595//positive regulation of endothelial cell migration;GO:0071356//cellular response to tumor necrosis factor;GO:0001763//morphogenesis of a branching structure;GO:0071346//cellular response to interferon-gamma;GO:000204…	K12581//CCR4-NOT transcription complex subunit 7/8;K07560//D-tyrosyl-tRNA(Tyr) deacylase [EC:3.1.-.-];K17985//activating molecule in BECN1-regulated autophagy protein 1;K01064//wingless-type MMTV integration site family, member 9	NP_003203.1//teratocarcinoma-derived growth factor 1 isoform 1 precursor [Homo sapiens]
80199	1701	24.85	11.275	-1.140118418	0.912310574	Down	FUZ	GO:0070062//extracellular exosome;GO:0005856//cytoskeleton;GO:0042995//cell projection;GO:0005737//cytoplasm	NA	GO:0008589//regulation of smoothened signaling pathway;GO:1905515//non-motile cilium assembly;GO:0030336//negative regulation of cell migration;GO:0045724//positive regulation of cilium assembly;GO:2000314//negative regulation of fibroblast growth factor receptor signaling pathway involved in neural plate anterior/posterior pattern formation;GO:0010172//embryonic body morphogenesis;GO:0090090//ne…	K12617//DNA topoisomerase 2-associated protein PAT1;K13171//serine/arginine repetitive matrix protein 1;K13168//splicing factor, arginine/serine-rich 16;K11824//AP-2 complex subunit alpha	XP_003814393.1//PREDICTED: protein fuzzy homolog isoform X1 [Pan paniscus];XP_011525644.1//PREDICTED: protein fuzzy homolog isoform X4 [Homo sapiens];NP_079405.2//protein fuzzy homolog isoform 1 [Homo sapiens];XP_016882812.1//PREDICTED: protein fuzzy homolog isoform X10 [Homo sapiens];XP_011525645.1//PREDICTED: protein fuzzy homolog isoform X5 [Homo sapiens];XP_009434338.1//PREDICTED: protein fuz…
207	2820	41.21	35.74	-0.205454829	0.709574891	*	AKT1	GO:0036064//ciliary basal body;GO:0005634//nucleus;GO:0015630//microtubule cytoskeleton;GO:0005829//cytosol;GO:0005911//cell-cell junction;GO:0005739//mitochondrion;GO:0005737//cytoplasm	GO:0030235//nitric-oxide synthase regulator activity;GO:0005524//ATP binding;GO:0071889//14-3-3 protein binding;GO:0005080//protein kinase C binding;GO:0005547//phosphatidylinositol-3,4,5-trisphosphate binding;GO:0004674//protein serine/threonine kinase activity;GO:0019899//enzyme binding;GO:0051721//protein phosphatase 2A binding;GO:0032794//GTPase activating protein binding	GO:0034614//cellular response to reactive oxygen species;GO:0043276//anoikis;GO:0008637//apoptotic mitochondrial changes;GO:0030030//cell projection organization;GO:1990090//cellular response to nerve growth factor stimulus;GO:0007568//aging;GO:0006924//activation-induced cell death of T cells;GO:0060416//response to growth hormone;GO:1990418//response to insulin-like growth factor stimulus;GO:00…	K04456//RAC serine/threonine-protein kinase [EC:2.7.11.1]	XP_016876564.1//PREDICTED: RAC-alpha serine/threonine-protein kinase isoform X1 [Homo sapiens];XP_017360887.1//PREDICTED: RAC-alpha serine/threonine-protein kinase [Cebus capucinus imitator]
6744	5070	72.23	33.3	-1.117075993	0.916283558	Down	SSFA2	GO:0005634//nucleus;GO:0005829//cytosol;GO:0005886//plasma membrane	GO:0003779//actin binding;GO:0051015//actin filament binding;GO:0005102//receptor binding	NA	K05747//Wiskott-Aldrich syndrome protein	XP_010989844.1//PREDICTED: sperm-specific antigen 2 [Camelus dromedarius];NP_001274432.1//sperm-specific antigen 2 isoform 3 [Homo sapiens];XP_016860271.1//PREDICTED: sperm-specific antigen 2 isoform X3 [Homo sapiens];XP_011510004.1//PREDICTED: sperm-specific antigen 2 isoform X5 [Homo sapiens];XP_005246870.1//PREDICTED: sperm-specific antigen 2 isoform X2 [Homo sapiens];XP_005246869.1//PREDICTED…
81550	2752	6.2	4.12	-0.589623878	0.775866962	*	TDRD3	GO:0005634//nucleus;GO:0035145//exon-exon junction complex;GO:0005737//cytoplasm	GO:0003723//RNA binding;GO:0003713//transcription coactivator activity;GO:0003682//chromatin binding;GO:0035064//methylated histone binding	GO:0016569//covalent chromatin modification	K18404//tudor domain-containing protein 3	XP_005266613.1//PREDICTED: tudor domain-containing protein 3 isoform X2 [Homo sapiens];NP_001139542.1//tudor domain-containing protein 3 isoform 1 [Homo sapiens];NP_110421.1//tudor domain-containing protein 3 isoform 2 [Homo sapiens];EAW52081.1//tudor domain containing 3, isoform CRA_b [Homo sapiens];XP_011533549.1//PREDICTED: tudor domain-containing protein 3 isoform X1 [Homo sapiens]
48	3561	48.4	31.07	-0.639484806	0.852829332	*	ACO1	GO:0005737//cytoplasm	GO:0003994//aconitate hydratase activity;GO:0051539//4 iron, 4 sulfur cluster binding	GO:0006879//cellular iron ion homeostasis;GO:0008152//metabolic process;GO:0010040//response to iron(II) ion	K01681//aconitate hydratase [EC:4.2.1.3]	XP_007967222.1//PREDICTED: cytoplasmic aconitate hydratase [Chlorocebus sabaeus];XP_011804046.1//PREDICTED: cytoplasmic aconitate hydratase isoform X1 [Colobus angolensis palliatus]
54708	2711	15	14.79	-0.020340448	0.18497077	*	Mar-05	GO:0016020//membrane;GO:0005783//endoplasmic reticulum;GO:0016021//integral component of membrane;GO:0005739//mitochondrion;GO:0005789//endoplasmic reticulum membrane;GO:0005741//mitochondrial outer membrane	GO:0051020//GTPase binding;GO:0008270//zinc ion binding;GO:0016874//ligase activity;GO:0004842//ubiquitin-protein transferase activity	GO:0090344//negative regulation of cell aging;GO:0090141//positive regulation of mitochondrial fission;GO:0070585//protein localization to mitochondrion;GO:0090140//regulation of mitochondrial fission;GO:0051865//protein autoubiquitination;GO:0000209//protein polyubiquitination	K10660//E3 ubiquitin-protein ligase MARCH5 [EC:2.3.2.27]	XP_022355347.1//E3 ubiquitin-protein ligase MARCH5 [Enhydra lutris kenyoni];XP_008530546.1//PREDICTED: E3 ubiquitin-protein ligase MARCH5 isoform X1 [Equus przewalskii]
285848	2367	0.03	0.01	-1.584962501	0.183551847	*	PNPLA1	GO:0016020//membrane;GO:0005811//lipid droplet;GO:0005737//cytoplasm	GO:0016787//hydrolase activity;GO:0004806//triglyceride lipase activity	GO:0019433//triglyceride catabolic process;GO:0016042//lipid catabolic process;GO:0055088//lipid homeostasis	K16813//patatin-like phospholipase domain-containing protein 1 [EC:3.1.1.-]	XP_016866265.1//PREDICTED: patatin-like phospholipase domain-containing protein 1 isoform X1 [Homo sapiens];XP_016866266.1//PREDICTED: patatin-like phospholipase domain-containing protein 1 isoform X3 [Homo sapiens];XP_011512821.1//PREDICTED: patatin-like phospholipase domain-containing protein 1 isoform X2 [Homo sapiens]
56099	4765	0.2	0.2	0	0.095578637	*	PCDHGB7	NA	NA	NA	K16496//protocadherin gamma subfamily B	XP_011946100.1//PREDICTED: protocadherin gamma-B7 [Cercocebus atys]
51031	1865	23.76	24.65	0.05305281	0.342925251	*	GLOD4	GO:0070062//extracellular exosome;GO:0005739//mitochondrion	GO:0045296//cadherin binding	NA	K20095//16S rRNA (guanosine(1370)-2'-O)-methyltransferase [EC:2.1.1.-];K13132//gem associated protein 4;K01759//lactoylglutathione lyase [EC:4.4.1.5]	NP_057164.3//glyoxalase domain-containing protein 4 [Homo sapiens];XP_006721603.1//PREDICTED: glyoxalase domain-containing protein 4 isoform X1 [Homo sapiens]
728229	1396	0.25	0.38	0.604071324	0.301606221	*	TMEM191B	GO:0016021//integral component of membrane	NA	NA	K12581//CCR4-NOT transcription complex subunit 7/8;K06236//collagen, type I, alpha;K12025//tripartite motif-containing protein 52	XP_011544462.1//PREDICTED: transmembrane protein 191B isoform X1 [Homo sapiens];NP_001229242.1//transmembrane protein 191B [Homo sapiens]
89887	3497	5.15	5.155	0.001399995	0.095578637	*	ZNF628	GO:0005634//nucleus	GO:0046872//metal ion binding;GO:0003677//DNA binding;GO:0003700//DNA binding transcription factor activity	GO:0006351//transcription, DNA-templated	K09228//KRAB domain-containing zinc finger protein	NP_149104.3//zinc finger protein 628 [Homo sapiens]
79192	1921	0.47	0.24	-0.969626351	0.411033543	*	IRX1	GO:0005634//nucleus	GO:0043565//sequence-specific DNA binding;GO:0001227//transcriptional repressor activity, RNA polymerase II transcription regulatory region sequence-specific DNA binding	GO:0000122//negative regulation of transcription from RNA polymerase II promoter;GO:0072086//specification of loop of Henle identity;GO:0006355//regulation of transcription, DNA-templated;GO:0072272//proximal/distal pattern formation involved in metanephric nephron development	K13046//tolkin [EC:3.4.24.-];K13172//serine/arginine repetitive matrix protein 2	NP_077313.3//iroquois-class homeodomain protein IRX-1 [Homo sapiens];XP_017825492.1//PREDICTED: iroquois-class homeodomain protein IRX-1 [Callithrix jacchus]
8607	1780	80.95	47.01	-0.7840634	0.872296952	*	RUVBL1	GO:0000812//Swr1 complex;GO:0035267//NuA4 histone acetyltransferase complex;GO:0016020//membrane;GO:0070062//extracellular exosome;GO:0005634//nucleus;GO:0005654//nucleoplasm;GO:0005815//microtubule organizing center;GO:0031011//Ino80 complex;GO:0016363//nuclear matrix;GO:0071339//MLL1 complex;GO:0043234//protein complex;GO:0005829//cytosol;GO:0030529//intracellular ribonucleoprotein complex;GO:0…	GO:0005524//ATP binding;GO:0051117//ATPase binding;GO:0045296//cadherin binding;GO:0004003//ATP-dependent DNA helicase activity;GO:0043531//ADP binding;GO:0043140//ATP-dependent 3'-5' DNA helicase activity;GO:0043141//ATP-dependent 5'-3' DNA helicase activity;GO:0003678//DNA helicase activity;GO:0016887//ATPase activity;GO:0001094//TFIID-class transcription factor binding	GO:0006338//chromatin remodeling;GO:0006355//regulation of transcription, DNA-templated;GO:0040008//regulation of growth;GO:1903955//positive regulation of protein targeting to mitochondrion;GO:0043968//histone H2A acetylation;GO:0007283//spermatogenesis;GO:0006357//regulation of transcription from RNA polymerase II promoter;GO:0043967//histone H4 acetylation;GO:0016579//protein deubiquitination;…	K04499//RuvB-like protein 1 (pontin 52)	XP_011511550.1//PREDICTED: ruvB-like 1 isoform X4 [Homo sapiens];OBS67033.1//hypothetical protein A6R68_04429, partial [Neotoma lepida];NP_003698.1//ruvB-like 1 isoform 1 [Homo sapiens];XP_011511551.1//PREDICTED: ruvB-like 1 isoform X5 [Homo sapiens];XP_022377181.1//ruvB-like 1 isoform X2 [Enhydra lutris kenyoni];XP_016862845.1//PREDICTED: ruvB-like 1 isoform X1 [Homo sapiens]
494513	1633	0.67	0.24	-1.48112669	0.584085362	*	PJVK	GO:0043025//neuronal cell body	NA	GO:0007605//sensory perception of sound	K22147//pejvakin	XP_012356239.1//PREDICTED: pejvakin isoform X1 [Nomascus leucogenys];XP_012326899.1//pejvakin isoform X2 [Aotus nancymaae];NP_001036167.1//pejvakin isoform 1 [Homo sapiens];XP_011902508.1//PREDICTED: pejvakin isoform X2 [Cercocebus atys];XP_015287897.1//PREDICTED: pejvakin isoform X2 [Macaca fascicularis];XP_005246686.1//PREDICTED: pejvakin isoform X4 [Homo sapiens];NP_001340704.1//pejvakin isofo…
286207	1925	0.36	0.44	0.289506617	0.213689767	*	CFAP157	GO:0043231//intracellular membrane-bounded organelle;GO:0036064//ciliary basal body;GO:0005829//cytosol;GO:0005886//plasma membrane	GO:0008017//microtubule binding	GO:0007288//sperm axoneme assembly	K09228//KRAB domain-containing zinc finger protein;K16628//collagen, type VII, alpha;K08867//WNK lysine deficient protein kinase [EC:2.7.11.1];K22020//mucin-19;K17498//transcription factor SPN1;K19720//collagen, type III, alpha	XP_016870119.1//PREDICTED: uncharacterized protein C9orf117 isoform X4 [Homo sapiens];XP_006717127.2//PREDICTED: uncharacterized protein C9orf117 isoform X2 [Homo sapiens];EAW87684.1//chromosome 9 open reading frame 117, isoform CRA_b [Homo sapiens];XP_011516861.2//PREDICTED: uncharacterized protein C9orf117 isoform X1 [Homo sapiens];XP_016870118.1//PREDICTED: uncharacterized protein C9orf117 iso…
23385	2939	43.91	48.095	0.131337383	0.611101652	*	NCSTN	GO:0016020//membrane;GO:0005765//lysosomal membrane;GO:0070062//extracellular exosome;GO:0070765//gamma-secretase complex;GO:0005783//endoplasmic reticulum;GO:0005925//focal adhesion;GO:0042470//melanosome;GO:0035577//azurophil granule membrane;GO:0005887//integral component of plasma membrane;GO:0005794//Golgi apparatus;GO:0016021//integral component of membrane;GO:0005886//plasma membrane	GO:0004175//endopeptidase activity	GO:0006509//membrane protein ectodomain proteolysis;GO:0042987//amyloid precursor protein catabolic process;GO:0002262//myeloid cell homeostasis;GO:0043065//positive regulation of apoptotic process;GO:0016485//protein processing;GO:0042982//amyloid precursor protein metabolic process;GO:0043312//neutrophil degranulation;GO:0031293//membrane protein intracellular domain proteolysis;GO:0034205//amy…	K06171//nicastrin	XP_005245110.1//PREDICTED: nicastrin isoform X2 [Homo sapiens];NP_001277113.1//nicastrin isoform 2 [Homo sapiens];NP_001277115.1//nicastrin isoform 3 precursor [Homo sapiens];NP_056146.1//nicastrin isoform 1 precursor [Homo sapiens];NP_001336658.1//nicastrin isoform 4 precursor [Homo sapiens]
9955	4206	14.17	9.735	-0.541586874	0.813610307	*	HS3ST3A1	GO:0016021//integral component of membrane;GO:0000139//Golgi membrane	GO:0033872//[heparan sulfate]-glucosamine 3-sulfotransferase 3 activity;GO:0008146//sulfotransferase activity;GO:0008467//[heparan sulfate]-glucosamine 3-sulfotransferase 1 activity	GO:0006024//glycosaminoglycan biosynthetic process	K07809//[heparan sulfate]-glucosamine 3-sulfotransferase 3 [EC:2.8.2.30]	NP_006033.1//heparan sulfate glucosamine 3-O-sulfotransferase 3A1 [Homo sapiens];XP_011522416.1//PREDICTED: heparan sulfate glucosamine 3-O-sulfotransferase 3A1 isoform X2 [Homo sapiens];XP_016880969.1//PREDICTED: heparan sulfate glucosamine 3-O-sulfotransferase 3A1 isoform X1 [Homo sapiens]
84460	3489	0.01	0.01	0	0.095578637	*	ZMAT1	NA	GO:0003676//nucleic acid binding	NA	K10137//zinc finger, matrin type 3;K03163//DNA topoisomerase I [EC:5.99.1.2];K13165//splicing factor, arginine/serine-rich 12;K04952//cyclic nucleotide gated channel beta 1	NP_001011657.2//zinc finger matrin-type protein 1 isoform 1 [Homo sapiens];XP_005262269.2//PREDICTED: zinc finger matrin-type protein 1 isoform X1 [Homo sapiens];XP_005262270.2//PREDICTED: zinc finger matrin-type protein 1 isoform X2 [Homo sapiens];XP_005262271.2//PREDICTED: zinc finger matrin-type protein 1 isoform X3 [Homo sapiens];XP_016885392.1//PREDICTED: zinc finger matrin-type protein 1 is…
9904	4115	9.64	12.285	0.349792806	0.742437142	*	RBM19	GO:0016020//membrane;GO:0005654//nucleoplasm;GO:0005730//nucleolus;GO:0005694//chromosome;GO:0005737//cytoplasm	GO:0003723//RNA binding	GO:0040019//positive regulation of embryonic development;GO:0007275//multicellular organism development	K14787//multiple RNA-binding domain-containing protein 1	XP_003274476.1//PREDICTED: probable RNA-binding protein 19 [Nomascus leucogenys]
1155	1058	68.43	91.59	0.420561143	0.816221125	*	TBCB	GO:0005874//microtubule;GO:0015630//microtubule cytoskeleton;GO:0005829//cytosol;GO:0005737//cytoplasm	NA	GO:0007399//nervous system development;GO:0030154//cell differentiation	K17262//tubulin-folding cofactor B	NP_001272.2//tubulin-folding cofactor B isoform 1 [Homo sapiens]
79447	3843	18.63	14.175	-0.394278939	0.783869686	*	PAGR1	NA	NA	NA	K14973//PAXIP1-associated protein 1	XP_017374663.1//PREDICTED: PAXIP1-associated glutamate-rich protein 1 [Cebus capucinus imitator]
10844	2781	30.17	51.305	0.765984736	0.868834781	*	TUBGCP2	GO:0016020//membrane;GO:0000922//spindle pole;GO:0005654//nucleoplasm;GO:0005815//microtubule organizing center;GO:0005874//microtubule;GO:0000923//equatorial microtubule organizing center;GO:0005881//cytoplasmic microtubule;GO:0005813//centrosome;GO:0005737//cytoplasm;GO:0008275//gamma-tubulin small complex;GO:0005829//cytosol	GO:0043015//gamma-tubulin binding;GO:0005200//structural constituent of cytoskeleton	GO:0090307//mitotic spindle assembly;GO:0051321//meiotic cell cycle;GO:0051298//centrosome duplication;GO:0051415//interphase microtubule nucleation by interphase microtubule organizing center;GO:0006461//protein complex assembly;GO:0007020//microtubule nucleation;GO:0031122//cytoplasmic microtubule organization	K16569//gamma-tubulin complex component 2	NP_006650.1//gamma-tubulin complex component 2 isoform 2 [Homo sapiens];XP_016871085.1//PREDICTED: gamma-tubulin complex component 2 isoform X2 [Homo sapiens];XP_016871084.1//PREDICTED: gamma-tubulin complex component 2 isoform X1 [Homo sapiens];NP_001243546.1//gamma-tubulin complex component 2 isoform 1 [Homo sapiens]
788	1909	9.98	15.385	0.624412723	0.835348204	*	SLC25A20	GO:0005829//cytosol;GO:0005743//mitochondrial inner membrane;GO:0016021//integral component of membrane;GO:0005739//mitochondrion	GO:0005476//carnitine:acyl carnitine antiporter activity;GO:0015226//carnitine transmembrane transporter activity;GO:0015227//acyl carnitine transmembrane transporter activity	GO:0006810//transport;GO:0015879//carnitine transport;GO:0006839//mitochondrial transport;GO:0006853//carnitine shuttle	K15109//solute carrier family 25 (mitochondrial carnitine/acylcarnitine transporter), member 20/29	NP_000378.1//mitochondrial carnitine/acylcarnitine carrier protein [Homo sapiens]
93986	3452	0.07	0.065	-0.106915204	0.11277598	*	FOXP2	GO:0005634//nucleus	GO:0000981//RNA polymerase II transcription factor activity, sequence-specific DNA binding;GO:0000978//RNA polymerase II proximal promoter sequence-specific DNA binding;GO:0046982//protein heterodimerization activity;GO:0042803//protein homodimerization activity;GO:0001078//transcriptional repressor activity, RNA polymerase II proximal promoter sequence-specific DNA binding	GO:0021758//putamen development;GO:0043010//camera-type eye development;GO:0048745//smooth muscle tissue development;GO:0060501//positive regulation of epithelial cell proliferation involved in lung morphogenesis;GO:0009791//post-embryonic development;GO:0021987//cerebral cortex development;GO:0021549//cerebellum development;GO:0009653//anatomical structure morphogenesis;GO:0030154//cell differen…	K09409//forkhead box protein P;K04498//E1A/CREB-binding protein [EC:2.3.1.48]	XP_019398952.1//PREDICTED: forkhead box protein P2 [Crocodylus porosus];XP_019670137.1//PREDICTED: forkhead box protein P2 isoform X1 [Felis catus];XP_009285098.1//PREDICTED: forkhead box protein P2 isoform X2 [Aptenodytes forsteri];XP_009085002.1//PREDICTED: forkhead box protein P2 [Serinus canaria];XP_005519310.1//PREDICTED: forkhead box protein P2 isoform X1 [Pseudopodoces humilis];XP_01913546…
144402	3834	6.75	9.63	0.512648296	0.786934559	*	CPNE8	GO:0070062//extracellular exosome	NA	NA	K16280//E3 ubiquitin-protein ligase RGLG [EC:2.3.2.27];K04613//vomeronasal 2 receptor;K11348//bromodomain and PHD finger-containing protein 1;K20493//leucine-rich repeat-containing protein 16;K01064//wingless-type MMTV integration site family, member 9;K12025//tripartite motif-containing protein 52	EAW57798.1//copine VIII, isoform CRA_a [Homo sapiens];NP_705898.1//copine-8 [Homo sapiens];XP_003988600.1//PREDICTED: copine-8 isoform X1 [Felis catus];XP_011536254.1//PREDICTED: copine-8 isoform X4 [Homo sapiens];XP_011536253.1//PREDICTED: copine-8 isoform X3 [Homo sapiens];EPQ17306.1//Copine-8 [Myotis brandtii]
11251	2910	0.3	0.155	-0.952694285	0.330836029	*	PTGDR2	GO:0005887//integral component of plasma membrane;GO:0005622//intracellular;GO:0005886//plasma membrane;GO:0043005//neuron projection	GO:0001785//prostaglandin J receptor activity;GO:0004958//prostaglandin F receptor activity;GO:0042923//neuropeptide binding;GO:0004956//prostaglandin D receptor activity;GO:0004930//G-protein coupled receptor activity	GO:0007186//G-protein coupled receptor signaling pathway;GO:0007193//adenylate cyclase-inhibiting G-protein coupled receptor signaling pathway;GO:0019722//calcium-mediated signaling;GO:0045745//positive regulation of G-protein coupled receptor protein signaling pathway;GO:2000255//negative regulation of male germ cell proliferation;GO:0007268//chemical synaptic transmission;GO:0006955//immune res…	K06715//G protein-coupled receptor 44	NP_004769.2//prostaglandin D2 receptor 2 [Homo sapiens]
25833	2455	0.3	0.175	-0.777607579	0.303252171	*	POU2F3	GO:0005634//nucleus	GO:0000978//RNA polymerase II proximal promoter sequence-specific DNA binding;GO:0043565//sequence-specific DNA binding;GO:0001077//transcriptional activator activity, RNA polymerase II proximal promoter sequence-specific DNA binding	GO:0006357//regulation of transcription from RNA polymerase II promoter;GO:0008544//epidermis development;GO:0045944//positive regulation of transcription from RNA polymerase II promoter;GO:0043922//negative regulation by host of viral transcription	K09364//POU domain transcription factor, class 2	XP_011541041.1//PREDICTED: POU domain, class 2, transcription factor 3 isoform X1 [Homo sapiens];XP_008019405.1//PREDICTED: POU domain, class 2, transcription factor 3 [Chlorocebus sabaeus];NP_001231611.1//POU domain, class 2, transcription factor 3 isoform 2 [Homo sapiens];XP_011541043.1//PREDICTED: POU domain, class 2, transcription factor 3 isoform X2 [Homo sapiens]
490	6000	9.61	14.605	0.603854022	0.831261706	*	ATP2B1	GO:0016020//membrane;GO:0043231//intracellular membrane-bounded organelle;GO:0070062//extracellular exosome;GO:0016323//basolateral plasma membrane;GO:0005634//nucleus;GO:0016324//apical plasma membrane;GO:0045121//membrane raft;GO:0005887//integral component of plasma membrane;GO:0016021//integral component of membrane;GO:0009898//cytoplasmic side of plasma membrane;GO:0032809//neuronal cell bod…	GO:0046872//metal ion binding;GO:0015085//calcium ion transmembrane transporter activity;GO:0005524//ATP binding;GO:0005388//calcium-transporting ATPase activity;GO:0030165//PDZ domain binding;GO:0005516//calmodulin binding	GO:0006810//transport;GO:1903779//regulation of cardiac conduction;GO:1901660//calcium ion export;GO:0071386//cellular response to corticosterone stimulus;GO:1990034//calcium ion export across plasma membrane;GO:0009409//response to cold;GO:0034220//ion transmembrane transport;GO:0007420//brain development;GO:0051480//regulation of cytosolic calcium ion concentration;GO:0007568//aging;GO:0003407/…	K05850//Ca2+ transporting ATPase, plasma membrane [EC:3.6.3.8]	XP_016874849.1//PREDICTED: plasma membrane calcium-transporting ATPase 1 isoform X5 [Homo sapiens];XP_005571895.1//PREDICTED: plasma membrane calcium-transporting ATPase 1 isoform X1 [Macaca fascicularis];NP_001001323.1//plasma membrane calcium-transporting ATPase 1 isoform 1a [Homo sapiens];XP_016874848.1//PREDICTED: plasma membrane calcium-transporting ATPase 1 isoform X4 [Homo sapiens];XP_0167…
8634	2593	22.46	19.395	-0.211673152	0.685793745	*	RTCA	GO:0005634//nucleus;GO:0005654//nucleoplasm	GO:0003723//RNA binding;GO:0005524//ATP binding;GO:0003963//RNA-3'-phosphate cyclase activity	GO:0006396//RNA processing	K01974//RNA 3'-terminal phosphate cyclase (ATP) [EC:6.5.1.4]	NP_001124313.1//RNA 3'-terminal phosphate cyclase isoform a [Homo sapiens];NP_003720.1//RNA 3'-terminal phosphate cyclase isoform b [Homo sapiens]
1843	2040	6.97	14.21	1.027675993	0.90044838	Up	DUSP1	GO:0005634//nucleus;GO:0005737//cytoplasm	GO:0008330//protein tyrosine/threonine phosphatase activity;GO:0004726//non-membrane spanning protein tyrosine phosphatase activity;GO:0017017//MAP kinase tyrosine/serine/threonine phosphatase activity;GO:0008138//protein tyrosine/serine/threonine phosphatase activity;GO:0004725//protein tyrosine phosphatase activity;GO:0019838//growth factor binding	GO:0090266//regulation of mitotic cell cycle spindle assembly checkpoint;GO:0035335//peptidyl-tyrosine dephosphorylation;GO:0043407//negative regulation of MAP kinase activity;GO:0009416//response to light stimulus;GO:0001706//endoderm formation;GO:0035556//intracellular signal transduction;GO:0000188//inactivation of MAPK activity;GO:0043065//positive regulation of apoptotic process;GO:0033574//…	K21278//dual specificity protein phosphatase 1 [EC:3.1.3.16 3.1.3.48]	NP_004408.1//dual specificity protein phosphatase 1 [Homo sapiens]
56342	1745	33.6	27.365	-0.296129376	0.762358817	*	PPAN	GO:0005634//nucleus;GO:0005730//nucleolus;GO:0030687//preribosome, large subunit precursor	GO:0003723//RNA binding;GO:0019843//rRNA binding	GO:0000027//ribosomal large subunit assembly	K14859//ribosome biogenesis protein SSF1/2	NP_064615.3//suppressor of SWI4 1 homolog isoform 1 [Homo sapiens]
441490	913	0.05	0.03	-0.736965594	0.150122027	*	FTH1P18	NA	NA	NA	K00522//ferritin heavy chain [EC:1.16.3.2]	NP_001258611.1//ferritin, heavy polypeptide-like 18 [Homo sapiens]
55197	3527	24.19	15.275	-0.663238389	0.84936716	*	RPRD1A	GO:0005654//nucleoplasm;GO:0016591//DNA-directed RNA polymerase II, holoenzyme	GO:0042802//identical protein binding	GO:0042795//snRNA transcription from RNA polymerase II promoter;GO:0070940//dephosphorylation of RNA polymerase II C-terminal domain	K15559//regulator of Ty1 transposition protein 103;K14695//solute carrier family 30 (zinc transporter), member 8	EDL76138.1//similar to hypothetical protein MGC36325 (predicted) [Rattus norvegicus];XP_019493453.1//PREDICTED: regulation of nuclear pre-mRNA domain-containing protein 1A isoform X1 [Hipposideros armiger];XP_011829826.1//PREDICTED: regulation of nuclear pre-mRNA domain-containing protein 1A isoform X2 [Mandrillus leucophaeus];XP_005889287.1//PREDICTED: regulation of nuclear pre-mRNA domain-conta…
51574	2229	13.83	10.16	-0.444900754	0.788239968	*	LARP7	GO:0005654//nucleoplasm;GO:0030529//intracellular ribonucleoprotein complex;GO:0005829//cytosol;GO:0019013//viral nucleocapsid	GO:0003723//RNA binding	GO:0006396//RNA processing	K15191//La-related protein 7	NP_001253968.1//la-related protein 7 isoform 2 [Homo sapiens];NP_056269.1//la-related protein 7 isoform 1 [Homo sapiens];XP_002815120.2//PREDICTED: la-related protein 7 isoform X1 [Pongo abelii]
84315	2081	10.54	18.31	0.796756924	0.862023951	*	MON1A	GO:0012505//endomembrane system;GO:0005829//cytosol	GO:0005085//guanyl-nucleotide exchange factor activity	GO:0009306//protein secretion;GO:0016192//vesicle-mediated transport;GO:0061024//membrane organization	K20195//vacuolar fusion protein MON1	XP_003257135.2//PREDICTED: vacuolar fusion protein MON1 homolog A isoform X2 [Nomascus leucogenys];XP_001166744.1//PREDICTED: vacuolar fusion protein MON1 homolog A isoform X1 [Pan troglodytes];XP_003257134.2//PREDICTED: vacuolar fusion protein MON1 homolog A isoform X1 [Nomascus leucogenys]
56140	5260	0.64	0.67	0.06608919	0.132413871	*	PCDHA8	GO:0005887//integral component of plasma membrane;GO:0005576//extracellular region	GO:0005509//calcium ion binding	GO:0007399//nervous system development;GO:0007155//cell adhesion;GO:0007156//homophilic cell adhesion via plasma membrane adhesion molecules;GO:0007267//cell-cell signaling	K16493//protocadherin alpha	XP_021520649.1//protocadherin alpha-8 isoform X8 [Aotus nancymaae];XP_002816023.1//PREDICTED: protocadherin alpha-8 [Pongo abelii]
56916	4977	12.45	8.31	-0.58322536	0.823713037	*	SMARCAD1	GO:0035861//site of double-strand break;GO:0005654//nucleoplasm;GO:0016363//nuclear matrix;GO:0000792//heterochromatin;GO:0043596//nuclear replication fork	GO:0003677//DNA binding;GO:0005524//ATP binding;GO:0004386//helicase activity;GO:0003676//nucleic acid binding	GO:0006338//chromatin remodeling;GO:0070933//histone H4 deacetylation;GO:0051260//protein homooligomerization;GO:0045893//positive regulation of transcription, DNA-templated;GO:0009117//nucleotide metabolic process;GO:0000729//DNA double-strand break processing;GO:0051304//chromosome separation;GO:0006325//chromatin organization;GO:0043044//ATP-dependent chromatin remodeling;GO:0000018//regulatio…	K14439//SWI/SNF-related matrix-associated actin-dependent regulator of chromatin subfamily A containing DEAD/H box 1 [EC:3.6.4.12]	NP_064544.2//SWI/SNF-related matrix-associated actin-dependent regulator of chromatin subfamily A containing DEAD/H box 1 isoform b [Homo sapiens];NP_001121901.1//SWI/SNF-related matrix-associated actin-dependent regulator of chromatin subfamily A containing DEAD/H box 1 isoform a [Homo sapiens];XP_016807374.1//PREDICTED: SWI/SNF-related matrix-associated actin-dependent regulator of chromatin su…
6502	3049	35.7	34.67	-0.042236238	0.31556842	*	SKP2	GO:0005634//nucleus;GO:0005654//nucleoplasm;GO:0005730//nucleolus;GO:0005829//cytosol;GO:0019005//SCF ubiquitin ligase complex	GO:0061630//ubiquitin protein ligase activity;GO:0016301//kinase activity;GO:0042802//identical protein binding;GO:0004842//ubiquitin-protein transferase activity	GO:0043687//post-translational protein modification;GO:0033148//positive regulation of intracellular estrogen receptor signaling pathway;GO:0071460//cellular response to cell-matrix adhesion;GO:1902916//positive regulation of protein polyubiquitination;GO:0006511//ubiquitin-dependent protein catabolic process;GO:0008283//cell proliferation;GO:0031145//anaphase-promoting complex-dependent cataboli…	K03875//F-box and leucine-rich repeat protein 1 (S-phase kinase-associated protein 2)	XP_012591892.1//S-phase kinase-associated protein 2 isoform X2 [Microcebus murinus];NP_116026.1//S-phase kinase-associated protein 2 isoform 2 [Homo sapiens];XP_008990416.1//PREDICTED: S-phase kinase-associated protein 2 isoform X2 [Callithrix jacchus];NP_005974.2//S-phase kinase-associated protein 2 isoform 1 [Homo sapiens];XP_011512383.1//PREDICTED: S-phase kinase-associated protein 2 isoform X…
1294	9169	3	1.45	-1.0489096	0.80418866	Down	COL7A1	GO:0005788//endoplasmic reticulum lumen;GO:0005615//extracellular space;GO:0033116//endoplasmic reticulum-Golgi intermediate compartment membrane;GO:0000139//Golgi membrane;GO:0030134//COPII-coated ER to Golgi transport vesicle;GO:0005590//collagen type VII trimer;GO:0005576//extracellular region;GO:0005581//collagen trimer;GO:0005604//basement membrane	GO:0004867//serine-type endopeptidase inhibitor activity;GO:0042802//identical protein binding	GO:0008544//epidermis development;GO:0007155//cell adhesion;GO:0030198//extracellular matrix organization;GO:0048208//COPII vesicle coating;GO:0006888//ER to Golgi vesicle-mediated transport;GO:0035987//endodermal cell differentiation;GO:0030574//collagen catabolic process	K16628//collagen, type VII, alpha	NP_000085.1//collagen alpha-1(VII) chain precursor [Homo sapiens];XP_016861177.1//PREDICTED: collagen alpha-1(VII) chain isoform X2 [Homo sapiens];XP_016861181.1//PREDICTED: collagen alpha-1(VII) chain isoform X6 [Homo sapiens];XP_016861180.1//PREDICTED: collagen alpha-1(VII) chain isoform X5 [Homo sapiens];XP_016861178.1//PREDICTED: collagen alpha-1(VII) chain isoform X3 [Homo sapiens];XP_016861…
474343	1241	4.03	7.8	0.952694285	0.851977978	*	SPIN2B	GO:0005654//nucleoplasm;GO:0005829//cytosol	NA	GO:0007276//gamete generation	NA	XP_017375166.1//PREDICTED: spindlin-2B isoform X3 [Cebus capucinus imitator];XP_018874364.1//PREDICTED: spindlin-2B isoform X4 [Gorilla gorilla gorilla];XP_004064318.2//PREDICTED: spindlin-2B isoform X1 [Gorilla gorilla gorilla];XP_017712206.1//PREDICTED: LOW QUALITY PROTEIN: spindlin-2B-like [Rhinopithecus bieti];XP_012354190.1//PREDICTED: spindlin-2B isoform X3 [Nomascus leucogenys];XP_01887436…
7111	3352	0.58	0.145	-2	0.616890856	*	TMOD1	GO:0016020//membrane;GO:0030016//myofibril;GO:0030017//sarcomere;GO:0030863//cortical cytoskeleton;GO:0005884//actin filament;GO:0005865//striated muscle thin filament;GO:0005829//cytosol;GO:0008180//COP9 signalosome	GO:0051015//actin filament binding;GO:0003779//actin binding;GO:0005523//tropomyosin binding	GO:0007015//actin filament organization;GO:0030049//muscle filament sliding;GO:0051694//pointed-end actin filament capping;GO:0006936//muscle contraction;GO:0070307//lens fiber cell development;GO:0008344//adult locomotory behavior;GO:0030239//myofibril assembly	K10370//tropomodulin	EAW58845.1//tropomodulin 1, isoform CRA_a [Homo sapiens]
4640	2937	0.01	0.01	0	0.095578637	*	MYO1A	GO:0030864//cortical actin cytoskeleton;GO:0005903//brush border;GO:0016324//apical plasma membrane;GO:0016459//myosin complex;GO:0044853//plasma membrane raft;GO:0016328//lateral plasma membrane;GO:0005902//microvillus;GO:0031941//filamentous actin;GO:0009925//basal plasma membrane	GO:0051015//actin filament binding;GO:0005524//ATP binding;GO:0003774//motor activity	GO:0007605//sensory perception of sound;GO:0051648//vesicle localization;GO:0030033//microvillus assembly	K10356//myosin I	XP_008001918.1//PREDICTED: unconventional myosin-Ia isoform X3 [Chlorocebus sabaeus];XP_008001916.1//PREDICTED: unconventional myosin-Ia isoform X1 [Chlorocebus sabaeus]
782	3236	4.66	6.71	0.525982812	0.759747999	*	CACNB1	GO:0042383//sarcolemma;GO:0005886//plasma membrane;GO:0005891//voltage-gated calcium channel complex	GO:0005245//voltage-gated calcium channel activity;GO:0008331//high voltage-gated calcium channel activity	GO:0006810//transport;GO:0007528//neuromuscular junction development;GO:0061337//cardiac conduction;GO:0007268//chemical synaptic transmission;GO:1902514//regulation of calcium ion transmembrane transport via high voltage-gated calcium channel;GO:1901385//regulation of voltage-gated calcium channel activity;GO:1904646//cellular response to amyloid-beta	K04862//voltage-dependent calcium channel beta-1	NP_954856.1//voltage-dependent L-type calcium channel subunit beta-1 isoform 3 [Homo sapiens];XP_014646235.1//PREDICTED: voltage-dependent L-type calcium channel subunit beta-1 isoform X5 [Ceratotherium simum simum];XP_006722135.1//PREDICTED: voltage-dependent L-type calcium channel subunit beta-1 isoform X3 [Homo sapiens];XP_004012883.1//PREDICTED: voltage-dependent L-type calcium channel subuni…
83541	1828	3.63	8.07	1.152599125	0.892332141	Up	FAM110A	NA	NA	NA	K05746//enabled;K02947//small subunit ribosomal protein S10e;K00685//arginyl-tRNA---protein transferase [EC:2.3.2.8];K10429//microtubule-associated protein 1;K13123//G patch domain-containing protein 1	XP_003316847.2//PREDICTED: protein FAM110A isoform X1 [Pan troglodytes]
26045	5628	0.03	0.01	-1.584962501	0.183551847	*	LRRTM2	GO:0060076//excitatory synapse;GO:0016021//integral component of membrane;GO:0030054//cell junction;GO:0045211//postsynaptic membrane	GO:0042043//neurexin family protein binding	GO:0060291//long-term synaptic potentiation;GO:0050808//synapse organization;GO:0051965//positive regulation of synapse assembly;GO:0002091//negative regulation of receptor internalization	K16665//leucine-rich repeat transmembrane neuronal protein 1/2	BAC65560.1//mKIAA0416 protein, partial [Mus musculus]
10544	1286	59.37	43.67	-0.443091582	0.817753561	*	PROCR	GO:0070062//extracellular exosome;GO:0009986//cell surface;GO:0005887//integral component of plasma membrane;GO:0005925//focal adhesion;GO:0005576//extracellular region;GO:0005813//centrosome;GO:0005886//plasma membrane	GO:0004872//receptor activity	GO:0007596//blood coagulation;GO:0050900//leukocyte migration;GO:0050819//negative regulation of coagulation	K06557//protein C receptor, endothelial (EPCR)	EAW76223.1//protein C receptor, endothelial (EPCR), isoform CRA_a [Homo sapiens]
6510	2845	117.99	126.26	0.097733064	0.565639367	*	SLC1A5	GO:0016020//membrane;GO:0070062//extracellular exosome;GO:0005887//integral component of plasma membrane;GO:0016021//integral component of membrane;GO:0042470//melanosome;GO:0005886//plasma membrane	GO:0015175//neutral amino acid transmembrane transporter activity;GO:0015186//L-glutamine transmembrane transporter activity;GO:0004872//receptor activity;GO:0015194//L-serine transmembrane transporter activity;GO:0001618//virus receptor activity;GO:0015293//symporter activity;GO:0015171//amino acid transmembrane transporter activity	GO:0006865//amino acid transport;GO:0006868//glutamine transport;GO:0010585//glutamine secretion;GO:0015804//neutral amino acid transport;GO:1903803//L-glutamine import across plasma membrane	K05616//solute carrier family 1 (neutral amino acid transporter), member 5	XP_020773691.1//neutral amino acid transporter B(0) [Boleophthalmus pectinirostris];BAD92975.1//solute carrier family 1 (neutral amino acid transporter), member 5 variant, partial [Homo sapiens];AAC50629.1//neutral amino acid transporter B [Homo sapiens];XP_005259224.1//PREDICTED: neutral amino acid transporter B(0) isoform X1 [Homo sapiens];AAD09814.1//neutral amino acid transporter [Homo sapien…
781	7153	2.79	2.465	-0.178677475	0.363925308	*	CACNA2D1	GO:0070062//extracellular exosome;GO:1990454//L-type voltage-gated calcium channel complex;GO:0005886//plasma membrane;GO:0005891//voltage-gated calcium channel complex;GO:0016529//sarcoplasmic reticulum	GO:0003779//actin binding;GO:0046872//metal ion binding;GO:0005245//voltage-gated calcium channel activity;GO:0086057//voltage-gated calcium channel activity involved in bundle of His cell action potential	GO:0061337//cardiac conduction;GO:0007165//signal transduction;GO:0086091//regulation of heart rate by cardiac conduction;GO:0006816//calcium ion transport;GO:1904646//cellular response to amyloid-beta;GO:0086002//cardiac muscle cell action potential involved in contraction;GO:0060402//calcium ion transport into cytosol;GO:0051924//regulation of calcium ion transport;GO:0098903//regulation of mem…	K19475//WAS/WASL-interacting protein;K04858//voltage-dependent calcium channel alpha-2/delta-1	NP_000713.2//voltage-dependent calcium channel subunit alpha-2/delta-1 preproprotein [Homo sapiens];XP_011514872.1//PREDICTED: voltage-dependent calcium channel subunit alpha-2/delta-1 isoform X2 [Homo sapiens];XP_011514873.1//PREDICTED: voltage-dependent calcium channel subunit alpha-2/delta-1 isoform X3 [Homo sapiens];XP_015283543.1//PREDICTED: voltage-dependent calcium channel subunit alpha-2/…
131450	956	0.02	0.01	-1	0.141324706	*	CD200R1	GO:0009897//external side of plasma membrane;GO:0016021//integral component of membrane;GO:0005576//extracellular region;GO:0005886//plasma membrane;GO:0043235//receptor complex	GO:0004872//receptor activity	GO:0016032//viral process;GO:0050776//regulation of immune response	K21668//cell surface glycoprotein CD200 receptor 1	NP_620161.1//cell surface glycoprotein CD200 receptor 1 isoform a precursor [Homo sapiens];NP_620385.1//cell surface glycoprotein CD200 receptor 1 isoform b precursor [Homo sapiens];NP_620386.1//cell surface glycoprotein CD200 receptor 1 isoform c precursor [Homo sapiens];NP_740750.1//cell surface glycoprotein CD200 receptor 1 isoform d precursor [Homo sapiens]
10713	2216	40.01	37.11	-0.108552628	0.560815029	*	USP39	GO:0005654//nucleoplasm;GO:0005681//spliceosomal complex	GO:0008270//zinc ion binding;GO:0036459//thiol-dependent ubiquitinyl hydrolase activity	GO:0006397//mRNA processing;GO:0000398//mRNA splicing, via spliceosome;GO:0051301//cell division;GO:0016579//protein deubiquitination;GO:0000245//spliceosomal complex assembly;GO:0008380//RNA splicing;GO:0007049//cell cycle	K12847//U4/U6.U5 tri-snRNP-associated protein 2	XP_010623981.1//PREDICTED: U4/U6.U5 tri-snRNP-associated protein 2 [Fukomys damarensis];XP_003268807.1//PREDICTED: U4/U6.U5 tri-snRNP-associated protein 2 isoform X3 [Nomascus leucogenys];XP_021553422.1//U4/U6.U5 tri-snRNP-associated protein 2 [Neomonachus schauinslandi];XP_002757592.2//PREDICTED: U4/U6.U5 tri-snRNP-associated protein 2 isoform X1 [Callithrix jacchus];NP_001243656.1//U4/U6.U5 tri…
11272	578	2.04	3.965	0.958751714	0.799931892	*	PRR4	GO:0005615//extracellular space	NA	GO:0001895//retina homeostasis;GO:0007601//visual perception	K13910//salivary acidic proline-rich phosphoprotein 1/2	NP_001092008.2//proline-rich protein 4 isoform 1 precursor [Homo sapiens];NP_009175.2//proline-rich protein 4 isoform 2 precursor [Homo sapiens]
105379272	619	0.55	0.18	-1.611434712	0.567342074	*	LOC105379272	NA	NA	NA	K17299//POTE ankyrin domain family protein	BAC03393.1//FLJ00310 protein, partial [Homo sapiens]
65065	10680	2.22	1.875	-0.243669081	0.395595664	*	NBEAL1	NA	NA	NA	K02870//large subunit ribosomal protein L12e;K22262//WD repeat and FYVE domain-containing protein 3	NP_001107604.1//neurobeachin-like protein 1 [Homo sapiens];XP_005246845.1//PREDICTED: neurobeachin-like protein 1 isoform X8 [Homo sapiens];XP_006712761.1//PREDICTED: neurobeachin-like protein 1 isoform X1 [Homo sapiens];XP_011509965.1//PREDICTED: neurobeachin-like protein 1 isoform X6 [Homo sapiens];XP_016860217.1//PREDICTED: neurobeachin-like protein 1 isoform X7 [Homo sapiens];XP_007964098.1//…
9867	4878	22.95	23.8	0.05246742	0.339860378	*	PJA2	GO:0045111//intermediate filament cytoskeleton;GO:0030054//cell junction;GO:0014069//postsynaptic density;GO:0005737//cytoplasm;GO:0000139//Golgi membrane;GO:0005789//endoplasmic reticulum membrane;GO:0005886//plasma membrane;GO:0045211//postsynaptic membrane	GO:0061630//ubiquitin protein ligase activity;GO:0046872//metal ion binding;GO:0034236//protein kinase A catalytic subunit binding;GO:0034237//protein kinase A regulatory subunit binding;GO:0004842//ubiquitin-protein transferase activity	GO:0010738//regulation of protein kinase A signaling;GO:0035329//hippo signaling;GO:0016567//protein ubiquitination;GO:0007616//long-term memory	K10634//E3 ubiquitin-protein ligase Praja2 [EC:2.3.2.27]	NP_055634.3//E3 ubiquitin-protein ligase Praja-2 [Homo sapiens]
5327	3213	120.9	86.305	-0.486298196	0.831431977	*	PLAT	GO:0070062//extracellular exosome;GO:0030141//secretory granule;GO:0009986//cell surface;GO:0005576//extracellular region;GO:0045177//apical part of cell;GO:0005737//cytoplasm	GO:0004252//serine-type endopeptidase activity;GO:0005102//receptor binding;GO:0051219//phosphoprotein binding	GO:0042730//fibrinolysis;GO:0048008//platelet-derived growth factor receptor signaling pathway;GO:0045861//negative regulation of proteolysis;GO:0007596//blood coagulation;GO:0014909//smooth muscle cell migration;GO:0001666//response to hypoxia;GO:0031639//plasminogen activation;GO:0006464//cellular protein modification process;GO:0006508//proteolysis	K01343//tissue plasminogen activator [EC:3.4.21.68]	NP_001306118.1//tissue-type plasminogen activator isoform 4 precursor [Homo sapiens];XP_008975163.2//PREDICTED: tissue-type plasminogen activator isoform X1 [Pan paniscus];XP_008975164.2//PREDICTED: tissue-type plasminogen activator isoform X2 [Pan paniscus]
112770	1558	49.23	72.285	0.554158562	0.839832	*	GLMP	GO:0005765//lysosomal membrane;GO:0005634//nucleus;GO:0005829//cytosol;GO:0016021//integral component of membrane;GO:0005764//lysosome	GO:0030374//ligand-dependent nuclear receptor transcription coactivator activity;GO:0044212//transcription regulatory region DNA binding;GO:0003700//DNA binding transcription factor activity;GO:0004879//nuclear receptor activity	GO:0045944//positive regulation of transcription from RNA polymerase II promoter	K12581//CCR4-NOT transcription complex subunit 7/8;K15696//RING finger protein 113B;K17985//activating molecule in BECN1-regulated autophagy protein 1	AAH11575.1//C1orf85 protein, partial [Homo sapiens];XP_007974957.1//PREDICTED: lysosomal protein NCU-G1 isoform X4 [Chlorocebus sabaeus];NP_001243534.1//glycosylated lysosomal membrane protein isoform 3 [Homo sapiens];NP_001243533.1//glycosylated lysosomal membrane protein isoform 2 precursor [Homo sapiens];XP_016855638.1//PREDICTED: glycosylated lysosomal membrane protein isoform X1 [Homo sapien…
56924	4228	1.07	0.235	-2.186878135	0.758045292	*	PAK6	GO:0005634//nucleus;GO:0001650//fibrillar center;GO:0030054//cell junction;GO:0005737//cytoplasm	GO:0004674//protein serine/threonine kinase activity;GO:0005524//ATP binding;GO:0048365//Rac GTPase binding;GO:0045296//cadherin binding	GO:0023014//signal transduction by protein phosphorylation;GO:0016477//cell migration;GO:0007346//regulation of mitotic cell cycle;GO:0030036//actin cytoskeleton organization;GO:0006355//regulation of transcription, DNA-templated;GO:0032147//activation of protein kinase activity;GO:0007612//learning;GO:0043408//regulation of MAPK cascade;GO:0006915//apoptotic process;GO:0007613//memory;GO:0007626…	K05735//p21-activated kinase 6 [EC:2.7.11.1]	NP_001263647.1//serine/threonine-protein kinase PAK 6 isoform 2 [Homo sapiens];NP_064553.1//serine/threonine-protein kinase PAK 6 isoform 1 [Homo sapiens]
203286	5917	10.4	9.06	-0.199000573	0.601112435	*	ANKS6	GO:0005929//cilium;GO:0005737//cytoplasm	NA	NA	K21415//ankyrin repeat and SAM domain-containing protein 6	XP_005251850.1//PREDICTED: ankyrin repeat and SAM domain-containing protein 6 isoform X1 [Homo sapiens];XP_016869936.1//PREDICTED: ankyrin repeat and SAM domain-containing protein 6 isoform X8 [Homo sapiens];XP_006717062.1//PREDICTED: ankyrin repeat and SAM domain-containing protein 6 isoform X5 [Homo sapiens];XP_016869935.1//PREDICTED: ankyrin repeat and SAM domain-containing protein 6 isoform X…
8801	2283	51.98	28.015	-0.891757141	0.879732107	*	SUCLG2	GO:0005759//mitochondrial matrix;GO:0045244//succinate-CoA ligase complex (GDP-forming);GO:0005739//mitochondrion;GO:0005886//plasma membrane	GO:0004775//succinate-CoA ligase (ADP-forming) activity;GO:0000287//magnesium ion binding;GO:0005524//ATP binding;GO:0019003//GDP binding;GO:0046982//protein heterodimerization activity;GO:0046872//metal ion binding;GO:0005525//GTP binding;GO:0004776//succinate-CoA ligase (GDP-forming) activity	GO:0006099//tricarboxylic acid cycle;GO:0006104//succinyl-CoA metabolic process;GO:0006105//succinate metabolic process	K01900//succinyl-CoA synthetase beta subunit [EC:6.2.1.4 6.2.1.5]	XP_016862907.1//PREDICTED: succinyl-CoA ligase [GDP-forming] subunit beta, mitochondrial isoform X4 [Homo sapiens];XP_016862904.1//PREDICTED: succinyl-CoA ligase [GDP-forming] subunit beta, mitochondrial isoform X1 [Homo sapiens];XP_016862906.1//PREDICTED: succinyl-CoA ligase [GDP-forming] subunit beta, mitochondrial isoform X3 [Homo sapiens];NP_003839.2//succinate--CoA ligase [GDP-forming] subun…
1146	2187	0.04	0.01	-2	0.219081673	*	CHRNG	GO:0005892//acetylcholine-gated channel complex;GO:0030054//cell junction;GO:0045211//postsynaptic membrane	GO:0022848//acetylcholine-gated cation-selective channel activity	GO:0007271//synaptic transmission, cholinergic;GO:0035094//response to nicotine;GO:0098655//cation transmembrane transport;GO:0007274//neuromuscular synaptic transmission	K04818//nicotinic acetylcholine receptor gamma	XP_526063.1//PREDICTED: acetylcholine receptor subunit gamma [Pan troglodytes]
10229	2667	5.46	4.975	-0.134204425	0.398774051	*	COQ7	GO:0005634//nucleus;GO:0031314//extrinsic component of mitochondrial inner membrane;GO:0005743//mitochondrial inner membrane;GO:0005739//mitochondrion	GO:0016709//oxidoreductase activity, acting on paired donors, with incorporation or reduction of molecular oxygen, NAD(P)H as one donor, and incorporation of one atom of oxygen;GO:0046872//metal ion binding;GO:0003682//chromatin binding;GO:0004497//monooxygenase activity	GO:0000122//negative regulation of transcription from RNA polymerase II promoter;GO:0045944//positive regulation of transcription from RNA polymerase II promoter;GO:0006744//ubiquinone biosynthetic process;GO:2000377//regulation of reactive oxygen species metabolic process	K06134//ubiquinone biosynthesis monooxygenase Coq7 [EC:1.14.13.-]	NP_057222.2//5-demethoxyubiquinone hydroxylase, mitochondrial isoform 1 [Homo sapiens]
10026	4626	10.96	8.61	-0.348162656	0.732391169	*	PIGK	GO:0016020//membrane;GO:0042765//GPI-anchor transamidase complex;GO:0030176//integral component of endoplasmic reticulum membrane;GO:0005789//endoplasmic reticulum membrane	GO:0008233//peptidase activity;GO:0003923//GPI-anchor transamidase activity;GO:0008234//cysteine-type peptidase activity;GO:0003756//protein disulfide isomerase activity	GO:0016255//attachment of GPI anchor to protein;GO:0034394//protein localization to cell surface	K05290//phosphatidylinositol glycan, class K [EC:2.6.-.-]	XP_007976433.1//PREDICTED: GPI-anchor transamidase isoform X1 [Chlorocebus sabaeus]
63971	6475	4.92	4.435	-0.149724211	0.409330836	*	KIF13A	GO:0010008//endosome membrane;GO:0032588//trans-Golgi network membrane;GO:0005874//microtubule;GO:0005622//intracellular;GO:0005813//centrosome;GO:0030496//midbody;GO:0005871//kinesin complex	GO:0005524//ATP binding;GO:0003777//microtubule motor activity;GO:0008017//microtubule binding;GO:0016887//ATPase activity	GO:0007018//microtubule-based movement;GO:0072383//plus-end-directed vesicle transport along microtubule;GO:0000910//cytokinesis;GO:0035459//cargo loading into vesicle;GO:0006886//intracellular protein transport;GO:0043001//Golgi to plasma membrane protein transport;GO:0008333//endosome to lysosome transport;GO:0030705//cytoskeleton-dependent intracellular transport;GO:0032438//melanosome organiz…	K17914//kinesin family member 13	XP_016866680.1//PREDICTED: kinesin-like protein KIF13A isoform X4 [Homo sapiens];XP_011513108.1//PREDICTED: kinesin-like protein KIF13A isoform X7 [Homo sapiens];NP_001099037.1//kinesin-like protein KIF13A isoform c [Homo sapiens];XP_016866678.1//PREDICTED: kinesin-like protein KIF13A isoform X2 [Homo sapiens];NP_001230352.1//kinesin-like protein KIF13A isoform e [Homo sapiens];XP_016866679.1//PR…
8661	5305	105.71	107.43	0.023285065	0.238322266	*	EIF3A	GO:0016020//membrane;GO:0005634//nucleus;GO:0005874//microtubule;GO:0005737//cytoplasm;GO:0016282//eukaryotic 43S preinitiation complex;GO:0071541//eukaryotic translation initiation factor 3 complex, eIF3m;GO:0043614//multi-eIF complex;GO:0005730//nucleolus;GO:0071540//eukaryotic translation initiation factor 3 complex, eIF3e;GO:0005829//cytosol;GO:0033290//eukaryotic 48S preinitiation complex;GO…	GO:0003743//translation initiation factor activity;GO:0003723//RNA binding;GO:0003729//mRNA binding;GO:0030971//receptor tyrosine kinase binding;GO:0005198//structural molecule activity	GO:0075522//IRES-dependent viral translational initiation;GO:0075525//viral translational termination-reinitiation;GO:0001731//formation of translation preinitiation complex;GO:0070373//negative regulation of ERK1 and ERK2 cascade;GO:0006413//translational initiation;GO:0006446//regulation of translational initiation;GO:0001732//formation of cytoplasmic translation initiation complex;GO:0002188//…	K03254//translation initiation factor 3 subunit A	NP_003741.1//eukaryotic translation initiation factor 3 subunit A [Homo sapiens]
3960	1518	0.11	0.01	-3.459431619	0.371928032	*	LGALS4	GO:0005615//extracellular space;GO:0005829//cytosol;GO:0005886//plasma membrane	GO:0030246//carbohydrate binding;GO:0016936//galactoside binding	GO:0007155//cell adhesion	K10091//galectin-4	NP_006140.1//galectin-4 [Homo sapiens];XP_011525275.1//PREDICTED: galectin-4 isoform X1 [Homo sapiens]
55287	1223	0.92	0.265	-1.795641501	0.694988365	*	TMEM40	GO:0016021//integral component of membrane	NA	NA	K05863//solute carrier family 25 (mitochondrial adenine nucleotide translocator), member 4/5/6/31;K12581//CCR4-NOT transcription complex subunit 7/8;K12022//tripartite motif-containing protein 46;K10742//DNA replication ATP-dependent helicase Dna2 [EC:3.6.4.12];K15696//RING finger protein 113B;K17985//activating molecule in BECN1-regulated autophagy protein 1;K12670//oligosaccharyltransferase com…	NP_001267228.1//transmembrane protein 40 [Pan troglodytes];NP_001271337.1//transmembrane protein 40 isoform d [Homo sapiens];XP_008585255.1//PREDICTED: transmembrane protein 40 [Galeopterus variegatus]
146909	4142	18.33	16.695	-0.134790692	0.553096089	*	KIF18B	GO:0005634//nucleus;GO:0035371//microtubule plus-end;GO:0005737//cytoplasm;GO:1990752//microtubule end;GO:0000235//astral microtubule;GO:0005829//cytosol;GO:0016604//nuclear body;GO:0005871//kinesin complex	GO:0005524//ATP binding;GO:0003774//motor activity;GO:0003777//microtubule motor activity;GO:0019894//kinesin binding;GO:0008017//microtubule binding;GO:0016887//ATPase activity	GO:0000070//mitotic sister chromatid segregation;GO:0000278//mitotic cell cycle;GO:0007018//microtubule-based movement;GO:0051302//regulation of cell division;GO:0051301//cell division;GO:0007019//microtubule depolymerization	K10401//kinesin family member 18/19	XP_011522693.1//PREDICTED: kinesin-like protein KIF18B isoform X7 [Homo sapiens];XP_011522692.1//PREDICTED: kinesin-like protein KIF18B isoform X6 [Homo sapiens];XP_011522690.1//PREDICTED: kinesin-like protein KIF18B isoform X4 [Homo sapiens];XP_011522691.1//PREDICTED: kinesin-like protein KIF18B isoform X5 [Homo sapiens];XP_011522687.1//PREDICTED: kinesin-like protein KIF18B isoform X1 [Homo sap…
10550	2135	48.26	64.675	0.422380233	0.813837335	*	ARL6IP5	GO:0016020//membrane;GO:0070062//extracellular exosome;GO:0005856//cytoskeleton;GO:0005622//intracellular;GO:0016021//integral component of membrane;GO:0005789//endoplasmic reticulum membrane;GO:0005886//plasma membrane	NA	GO:0043280//positive regulation of cysteine-type endopeptidase activity involved in apoptotic process;GO:0043065//positive regulation of apoptotic process;GO:0010917//negative regulation of mitochondrial membrane potential;GO:0008631//intrinsic apoptotic signaling pathway in response to oxidative stress;GO:0002037//negative regulation of L-glutamate transport;GO:0015813//L-glutamate transport;GO:…	K20393//PRA1 family protein 3	NP_006398.1//PRA1 family protein 3 [Homo sapiens]
7174	4738	19.13	17.17	-0.155946834	0.605709745	*	TPP2	GO:0005654//nucleoplasm;GO:0016604//nuclear body;GO:0005829//cytosol;GO:0005737//cytoplasm	GO:0004252//serine-type endopeptidase activity;GO:0004175//endopeptidase activity;GO:0004177//aminopeptidase activity;GO:0042802//identical protein binding;GO:0042277//peptide binding;GO:0008240//tripeptidyl-peptidase activity	GO:0006508//proteolysis;GO:0000209//protein polyubiquitination	K01280//tripeptidyl-peptidase II [EC:3.4.14.10]	NP_001317517.1//tripeptidyl-peptidase 2 isoform 2 [Homo sapiens];NP_003282.2//tripeptidyl-peptidase 2 isoform 1 [Homo sapiens];XP_005254127.1//PREDICTED: tripeptidyl-peptidase 2 isoform X1 [Homo sapiens];XP_005254128.1//PREDICTED: tripeptidyl-peptidase 2 isoform X2 [Homo sapiens]
1675	1124	1.39	0.25	-2.475084883	0.819229241	Down	CFD	GO:0034774//secretory granule lumen;GO:0031093//platelet alpha granule lumen;GO:0070062//extracellular exosome;GO:0005615//extracellular space;GO:1904813//ficolin-1-rich granule lumen;GO:0005576//extracellular region	GO:0004252//serine-type endopeptidase activity;GO:0008236//serine-type peptidase activity	GO:0002576//platelet degranulation;GO:0006956//complement activation;GO:0006508//proteolysis;GO:0043312//neutrophil degranulation;GO:0006957//complement activation, alternative pathway	K01334//component factor D [EC:3.4.21.46]	NP_001919.2//complement factor D isoform 1 preproprotein [Homo sapiens];NP_001304264.1//complement factor D isoform 2 precursor [Homo sapiens]
649	3113	11.44	7.155	-0.67706338	0.833929281	*	BMP1	NA	GO:0004222//metalloendopeptidase activity;GO:0005509//calcium ion binding;GO:0008270//zinc ion binding	NA	K05502//bone morphogenetic protein 1 [EC:3.4.24.19]	XP_021520769.1//bone morphogenetic protein 1 isoform X3 [Aotus nancymaae];XP_021520767.1//bone morphogenetic protein 1 isoform X1 [Aotus nancymaae];XP_005607720.1//PREDICTED: bone morphogenetic protein 1 isoform X3 [Equus caballus]
644215	516	0.01	0.055	2.459431619	0.247573642	*	LOC644215	NA	NA	NA	K01834//2,3-bisphosphoglycerate-dependent phosphoglycerate mutase [EC:5.4.2.11]	XP_011538744.1//PREDICTED: uncharacterized protein LOC644215 [Homo sapiens]
1318	1821	2.4	4.62	0.944858446	0.813156252	*	SLC31A2	GO:0005770//late endosome;GO:0005887//integral component of plasma membrane;GO:0016021//integral component of membrane;GO:0055037//recycling endosome	GO:0005375//copper ion transmembrane transporter activity	GO:1902311//regulation of copper ion transmembrane transport;GO:0006878//cellular copper ion homeostasis;GO:0006825//copper ion transport	K14687//solute carrier family 31 (copper transporter), member 2	XP_016869756.1//PREDICTED: probable low affinity copper uptake protein 2 isoform X1 [Homo sapiens];XP_011829083.1//PREDICTED: probable low affinity copper uptake protein 2 [Mandrillus leucophaeus];NP_001851.1//probable low affinity copper uptake protein 2 [Homo sapiens]
3903	2767	0.73	0.735	0.009847786	0.106021908	*	LAIR1	GO:0070062//extracellular exosome;GO:0035579//specific granule membrane;GO:0016021//integral component of membrane;GO:0070821//tertiary granule membrane;GO:0005886//plasma membrane	NA	GO:0043312//neutrophil degranulation;GO:0050776//regulation of immune response;GO:0002250//adaptive immune response	K06725//leukocyte-associated Ig-like receptor	NP_068352.2//leukocyte-associated immunoglobulin-like receptor 1 isoform b precursor [Homo sapiens];NP_002278.2//leukocyte-associated immunoglobulin-like receptor 1 isoform a precursor [Homo sapiens];EAW72235.1//leukocyte-associated Ig-like receptor 1, isoform CRA_c, partial [Homo sapiens];NP_001275952.2//leukocyte-associated immunoglobulin-like receptor 1 isoform c precursor [Homo sapiens];NP_00…
64393	9094	7.62	4.43	-0.782484299	0.831091435	*	ZMAT3	GO:0005654//nucleoplasm;GO:0005730//nucleolus;GO:0005886//plasma membrane	GO:0003723//RNA binding;GO:0002039//p53 binding;GO:0008270//zinc ion binding;GO:0003676//nucleic acid binding	GO:0072332//intrinsic apoptotic signaling pathway by p53 class mediator;GO:0043065//positive regulation of apoptotic process;GO:0040008//regulation of growth;GO:0015031//protein transport;GO:0006974//cellular response to DNA damage stimulus	K10137//zinc finger, matrin type 3	NP_071915.1//zinc finger matrin-type protein 3 isoform 1 [Homo sapiens];NP_689426.1//zinc finger matrin-type protein 3 isoform 2 [Homo sapiens]
64216	1774	31.41	41.2	0.391420394	0.800953516	*	TFB2M	GO:0005759//mitochondrial matrix;GO:0042645//mitochondrial nucleoid;GO:0030054//cell junction;GO:0005739//mitochondrion	GO:0003723//RNA binding;GO:0003712//transcription cofactor activity;GO:0000179//rRNA (adenine-N6,N6-)-dimethyltransferase activity	GO:0006390//transcription from mitochondrial promoter;GO:0006391//transcription initiation from mitochondrial promoter;GO:0045893//positive regulation of transcription, DNA-templated;GO:0007005//mitochondrion organization	K17653//dimethyladenosine transferase 2, mitochondrial [EC:2.1.1.-]	XP_011542550.1//PREDICTED: dimethyladenosine transferase 2, mitochondrial isoform X1 [Homo sapiens];NP_071761.1//dimethyladenosine transferase 2, mitochondrial [Homo sapiens]
83882	1801	3.13	3.05	-0.037353414	0.161813951	*	TSPAN10	GO:0005887//integral component of plasma membrane;GO:0016021//integral component of membrane	GO:0019899//enzyme binding	GO:0072594//establishment of protein localization to organelle;GO:0007166//cell surface receptor signaling pathway	K17351//tetraspanin-10	NP_001277141.1//tetraspanin-10 isoform a [Homo sapiens]
79078	1036	6.12	5.685	-0.106371304	0.363868551	*	C1orf50	NA	GO:0042802//identical protein binding	NA	NA	XP_003812918.1//PREDICTED: uncharacterized protein C1orf50 homolog [Pan paniscus]
402778	3721	0.91	0.565	-0.687615678	0.467620183	*	IFITM10	GO:0016021//integral component of membrane;GO:0005886//plasma membrane	NA	GO:0009607//response to biotic stimulus	K06566//interferon induced transmembrane protein	NP_001164291.2//interferon-induced transmembrane protein 10 [Homo sapiens]
125476	980	14.45	10.445	-0.468257	0.797037289	*	INO80C	GO:0005654//nucleoplasm;GO:0071339//MLL1 complex;GO:0031011//Ino80 complex;GO:0001650//fibrillar center	NA	GO:0006281//DNA repair;GO:0006338//chromatin remodeling;GO:0006355//regulation of transcription, DNA-templated;GO:0016579//protein deubiquitination;GO:0006351//transcription, DNA-templated;GO:0006310//DNA recombination	K11667//INO80 complex subunit C	XP_017366880.1//PREDICTED: INO80 complex subunit C isoform X1 [Cebus capucinus imitator];NP_919257.2//INO80 complex subunit C isoform 2 [Homo sapiens];XP_011799067.1//PREDICTED: INO80 complex subunit C isoform X1 [Colobus angolensis palliatus];NP_001092287.1//INO80 complex subunit C isoform 1 [Homo sapiens];XP_011524114.1//PREDICTED: INO80 complex subunit C isoform X1 [Homo sapiens]
23432	8075	6.5	3.31	-0.973608501	0.843577956	*	GPR161	GO:0005929//cilium;GO:0060170//ciliary membrane;GO:0030666//endocytic vesicle membrane;GO:0016021//integral component of membrane;GO:0055037//recycling endosome	GO:0004930//G-protein coupled receptor activity	GO:0007186//G-protein coupled receptor signaling pathway;GO:1901621//negative regulation of smoothened signaling pathway involved in dorsal/ventral neural tube patterning;GO:0007275//multicellular organism development;GO:0030819//positive regulation of cAMP biosynthetic process	K08439//G protein-coupled receptor 161	NP_001254543.1//G-protein coupled receptor 161 isoform 6 [Homo sapiens];NP_001254542.1//G-protein coupled receptor 161 isoform 5 [Homo sapiens];NP_001254538.1//G-protein coupled receptor 161 isoform 1 [Homo sapiens];XP_006711316.2//PREDICTED: G-protein coupled receptor 161 isoform X1 [Homo sapiens];NP_001254540.1//G-protein coupled receptor 161 isoform 3 [Homo sapiens];XP_006711314.1//PREDICTED: …
343990	3849	0.08	0.03	-1.415037499	0.237527669	*	KIAA1211L	NA	NA	NA	K13172//serine/arginine repetitive matrix protein 2	XP_005263980.1//PREDICTED: uncharacterized protein KIAA1211-like isoform X1 [Homo sapiens];XP_011509395.1//PREDICTED: uncharacterized protein KIAA1211-like isoform X3 [Homo sapiens];XP_005263981.1//PREDICTED: uncharacterized protein KIAA1211-like isoform X2 [Homo sapiens];XP_016859462.1//PREDICTED: uncharacterized protein KIAA1211-like isoform X5 [Homo sapiens]
66008	6504	5.18	7.115	0.457911659	0.742210114	*	TRAK2	GO:0005634//nucleus;GO:0032839//dendrite cytoplasm;GO:0044295//axonal growth cone;GO:0005737//cytoplasm;GO:0043025//neuronal cell body;GO:0005739//mitochondrion;GO:0005769//early endosome;GO:0005886//plasma membrane	GO:0030911//TPR domain binding;GO:0050811//GABA receptor binding;GO:0005102//receptor binding;GO:0019894//kinesin binding;GO:0019899//enzyme binding	GO:0006605//protein targeting;GO:0006357//regulation of transcription from RNA polymerase II promoter;GO:0006493//protein O-linked glycosylation;GO:0050771//negative regulation of axonogenesis;GO:0008333//endosome to lysosome transport;GO:0098972//anterograde dendritic transport of mitochondrion;GO:0048813//dendrite morphogenesis	K15374//trafficking kinesin-binding protein 2	NP_055864.2//trafficking kinesin-binding protein 2 [Homo sapiens]
2673	5671	20.64	21.715	0.073248982	0.410636245	*	GFPT1	GO:0070062//extracellular exosome;GO:0005829//cytosol	GO:0097367//carbohydrate derivative binding;GO:0004360//glutamine-fructose-6-phosphate transaminase (isomerizing) activity	GO:0006047//UDP-N-acetylglucosamine metabolic process;GO:1901137//carbohydrate derivative biosynthetic process;GO:0006541//glutamine metabolic process;GO:0006002//fructose 6-phosphate metabolic process;GO:0036498//IRE1-mediated unfolded protein response;GO:0006112//energy reserve metabolic process;GO:0006487//protein N-linked glycosylation;GO:0006048//UDP-N-acetylglucosamine biosynthetic process;…	K00820//glucosamine---fructose-6-phosphate aminotransferase (isomerizing) [EC:2.6.1.16]	XP_008252526.2//PREDICTED: glutamine--fructose-6-phosphate aminotransferase [isomerizing] 1 [Oryctolagus cuniculus];XP_016859291.1//PREDICTED: glutamine--fructose-6-phosphate aminotransferase [isomerizing] 1 isoform X2 [Homo sapiens];XP_016859290.1//PREDICTED: glutamine--fructose-6-phosphate aminotransferase [isomerizing] 1 isoform X1 [Homo sapiens];XP_004849987.2//glutamine--fructose-6-phosphate…
55213	3684	6.54	7.395	0.177259512	0.521255463	*	RCBTB1	GO:0005634//nucleus;GO:0005737//cytoplasm	NA	GO:0006355//regulation of transcription, DNA-templated;GO:0016569//covalent chromatin modification;GO:0006351//transcription, DNA-templated;GO:0007049//cell cycle	K11494//RCC1 and BTB domain-containing protein	NP_060661.3//RCC1 and BTB domain-containing protein 1 isoform a [Homo sapiens];XP_011533437.1//PREDICTED: RCC1 and BTB domain-containing protein 1 isoform X2 [Homo sapiens];EPY81646.1//RCC1 and BTB domain-containing protein 1 [Camelus ferus]
181	783	0.06	0.01	-2.584962501	0.27277371	*	AGRP	GO:0070062//extracellular exosome;GO:0005615//extracellular space;GO:0043025//neuronal cell body;GO:0005796//Golgi lumen	GO:0005102//receptor binding;GO:0005184//neuropeptide hormone activity	GO:0007623//circadian rhythm;GO:0060135//maternal process involved in female pregnancy;GO:0032868//response to insulin;GO:0042755//eating behavior;GO:0060259//regulation of feeding behavior;GO:2000253//positive regulation of feeding behavior;GO:0008343//adult feeding behavior;GO:0007631//feeding behavior;GO:0048571//long-day photoperiodism;GO:0007218//neuropeptide signaling pathway;GO:0009755//ho…	K05231//agouti related protein	NP_001129.1//agouti-related protein precursor [Homo sapiens]
127391	741	0.01	0.01	0	0.095578637	*	TMCO2	GO:0005634//nucleus;GO:0016021//integral component of membrane	NA	NA	NA	NP_001008740.1//transmembrane and coiled-coil domain-containing protein 2 [Homo sapiens]
6239	7851	5.18	7.61	0.554944356	0.779158863	*	RREB1	GO:0070062//extracellular exosome;GO:0005634//nucleus;GO:0016604//nuclear body;GO:0016607//nuclear speck;GO:0001650//fibrillar center;GO:0005737//cytoplasm	GO:0001228//transcriptional activator activity, RNA polymerase II transcription regulatory region sequence-specific DNA binding;GO:0044212//transcription regulatory region DNA binding;GO:0003676//nucleic acid binding;GO:0046872//metal ion binding;GO:0000979//RNA polymerase II core promoter sequence-specific DNA binding;GO:0000977//RNA polymerase II regulatory region sequence-specific DNA binding;…	GO:0007165//signal transduction;GO:0006355//regulation of transcription, DNA-templated;GO:2000394//positive regulation of lamellipodium morphogenesis;GO:0006366//transcription from RNA polymerase II promoter;GO:0045893//positive regulation of transcription, DNA-templated;GO:1900026//positive regulation of substrate adhesion-dependent cell spreading;GO:0000122//negative regulation of transcription…	K20210//ras-responsive element-binding protein 1	NP_001003700.1//ras-responsive element-binding protein 1 isoform 3 [Homo sapiens];NP_001003698.1//ras-responsive element-binding protein 1 isoform 2 [Homo sapiens];NP_001003699.1//ras-responsive element-binding protein 1 isoform 1 [Homo sapiens];XP_011513097.1//PREDICTED: ras-responsive element-binding protein 1 isoform X3 [Homo sapiens]
9293	1472	0.01	0.01	0	0.095578637	*	GPR52	GO:0005887//integral component of plasma membrane;GO:0016021//integral component of membrane	GO:0001588//dopamine neurotransmitter receptor activity, coupled via Gs;GO:0004930//G-protein coupled receptor activity	GO:0007186//G-protein coupled receptor signaling pathway;GO:0042493//response to drug;GO:0007626//locomotory behavior	K08407//G protein-coupled receptor 52	NP_005675.3//probable G-protein coupled receptor 52 [Homo sapiens]
29763	1918	48.19	34.745	-0.47192842	0.821499518	*	PACSIN3	NA	NA	NA	K20123//protein kinase C and casein kinase substrate in neurons protein	XP_016776271.1//PREDICTED: protein kinase C and casein kinase substrate in neurons protein 3 isoform X1 [Pan troglodytes]
29066	3837	26.89	12.505	-1.104564698	0.910324082	Down	ZC3H7A	GO:0005634//nucleus	GO:0003723//RNA binding;GO:0046872//metal ion binding;GO:0035198//miRNA binding	GO:0035196//production of miRNAs involved in gene silencing by miRNA;GO:0010608//posttranscriptional regulation of gene expression	K05864//peptidyl-prolyl isomerase D [EC:5.2.1.8];K21991//protein unc-45	NP_054872.2//zinc finger CCCH domain-containing protein 7A [Homo sapiens];XP_016878663.1//PREDICTED: zinc finger CCCH domain-containing protein 7A isoform X2 [Homo sapiens]
56160	1748	14.88	17.92	0.268196111	0.720926273	*	NSMCE3	NA	NA	NA	K12464//melanoma-associated antigen D1	XP_011941255.1//PREDICTED: melanoma-associated antigen G1 [Cercocebus atys]
58497	2993	14.82	14.61	-0.02058927	0.18497077	*	PRUNE1	GO:0005634//nucleus;GO:0005925//focal adhesion;GO:0005829//cytosol;GO:0005737//cytoplasm	GO:0015631//tubulin binding;GO:0046872//metal ion binding;GO:0016462//pyrophosphatase activity;GO:0004427//inorganic diphosphatase activity;GO:0016791//phosphatase activity	GO:0031113//regulation of microtubule polymerization;GO:0050767//regulation of neurogenesis	K01514//exopolyphosphatase [EC:3.6.1.11]	NP_001290172.1//exopolyphosphatase PRUNE1 isoform 4 [Homo sapiens];NP_001290171.1//exopolyphosphatase PRUNE1 isoform 3 [Homo sapiens];AAK00593.1//prune protein [Homo sapiens];XP_005245450.1//PREDICTED: protein prune homolog isoform X1 [Homo sapiens];NP_067045.1//exopolyphosphatase PRUNE1 isoform 1 [Homo sapiens];XP_016857444.1//PREDICTED: protein prune homolog isoform X2 [Homo sapiens]
2893	4161	0.21	0.105	-1	0.311595437	*	GRIA4	GO:0030666//endocytic vesicle membrane;GO:0030054//cell junction;GO:1903561//extracellular vesicle;GO:0032281//AMPA glutamate receptor complex;GO:0043025//neuronal cell body;GO:0016021//integral component of membrane;GO:0043197//dendritic spine;GO:0005886//plasma membrane;GO:0045211//postsynaptic membrane	GO:0005231//excitatory extracellular ligand-gated ion channel activity;GO:0004970//ionotropic glutamate receptor activity;GO:0005234//extracellularly glutamate-gated ion channel activity;GO:0004971//AMPA glutamate receptor activity	GO:0006810//transport;GO:0007215//glutamate receptor signaling pathway	K05200//glutamate receptor 4	XP_018893004.1//PREDICTED: glutamate receptor 4 isoform X3 [Gorilla gorilla gorilla];XP_018893005.1//PREDICTED: glutamate receptor 4 isoform X4 [Gorilla gorilla gorilla];XP_018893008.1//PREDICTED: glutamate receptor 4 isoform X9 [Gorilla gorilla gorilla];BAD92329.1//glutamate receptor, ionotrophic variant, partial [Homo sapiens];XP_018893003.1//PREDICTED: glutamate receptor 4 isoform X2 [Gorilla …
130271	6990	0.94	0.705	-0.415037499	0.371473977	*	PLEKHH2	GO:0005856//cytoskeleton;GO:0030864//cortical actin cytoskeleton;GO:0005737//cytoplasm;GO:0005886//plasma membrane;GO:0030027//lamellipodium	GO:0003779//actin binding;GO:0042802//identical protein binding	GO:0030835//negative regulation of actin filament depolymerization	K12559//myosin X;K20642//Rho GTPase-activating protein 22/24/25;K10417//dynein light intermediate chain 2, cytosolic;K16808//nuclear mitotic apparatus protein 1	EAX00293.1//hCG2039966, isoform CRA_a, partial [Homo sapiens];XP_003262836.1//PREDICTED: pleckstrin homology domain-containing family H member 2 [Nomascus leucogenys];XP_016858841.1//PREDICTED: pleckstrin homology domain-containing family H member 2 isoform X2 [Homo sapiens]
2886	2429	0.22	0.155	-0.505235308	0.209205971	*	GRB7	GO:0010494//cytoplasmic stress granule;GO:0042995//cell projection;GO:0005925//focal adhesion;GO:0005829//cytosol;GO:0005886//plasma membrane	GO:0005070//SH3/SH2 adaptor activity;GO:0003723//RNA binding;GO:0042802//identical protein binding;GO:0019901//protein kinase binding;GO:0035091//phosphatidylinositol binding	GO:0034063//stress granule assembly;GO:0007165//signal transduction;GO:0030335//positive regulation of cell migration;GO:0050900//leukocyte migration;GO:0038128//ERBB2 signaling pathway;GO:0017148//negative regulation of translation;GO:0007173//epidermal growth factor receptor signaling pathway;GO:0007411//axon guidance	K20064//growth factor receptor-bound protein 10	XP_014975024.1//PREDICTED: growth factor receptor-bound protein 7 isoform X1 [Macaca mulatta];XP_016880027.1//PREDICTED: growth factor receptor-bound protein 7 isoform X3 [Homo sapiens];XP_016880025.1//PREDICTED: growth factor receptor-bound protein 7 isoform X1 [Homo sapiens];XP_018882627.1//PREDICTED: growth factor receptor-bound protein 7 isoform X3 [Gorilla gorilla gorilla];NP_001229371.1//gr…
399693	3596	0.01	0.01	0	0.095578637	*	CCDC187	GO:0005813//centrosome	GO:0008017//microtubule binding	GO:0034453//microtubule anchoring	K16628//collagen, type VII, alpha;K06237//collagen, type IV, alpha;K16768//centrosomal protein CEP350	XP_011516986.1//PREDICTED: coiled-coil domain-containing protein 187 isoform X4 [Homo sapiens];XP_011516983.1//PREDICTED: coiled-coil domain-containing protein 187 isoform X2 [Homo sapiens];AAH31926.1//MGC50722 protein, partial [Homo sapiens];XP_011516981.1//PREDICTED: coiled-coil domain-containing protein 187 isoform X1 [Homo sapiens];XP_011516985.1//PREDICTED: coiled-coil domain-containing prot…
2543	615	2.13	3.045	0.515588798	0.646858505	*	GAGE1	NA	NA	NA	K11447//histone demethylase [EC:1.14.11.-];K01064//wingless-type MMTV integration site family, member 9	XP_011542198.1//PREDICTED: G antigen 1 isoform X1 [Homo sapiens];NP_001035753.1//G antigen 1 [Homo sapiens]
51626	1414	10.8	4.72	-1.194172548	0.903626767	Down	DYNC2LI1	GO:0005929//cilium;GO:0005874//microtubule;GO:0035869//ciliary transition zone;GO:0005813//centrosome;GO:0005737//cytoplasm;GO:0036064//ciliary basal body;GO:0097542//ciliary tip;GO:0031514//motile cilium;GO:0030990//intraciliary transport particle;GO:0005868//cytoplasmic dynein complex;GO:0045177//apical part of cell;GO:0005930//axoneme	GO:0003774//motor activity;GO:0008569//ATP-dependent microtubule motor activity, minus-end-directed;GO:0045504//dynein heavy chain binding	GO:0007368//determination of left/right symmetry;GO:1902017//regulation of cilium assembly;GO:0035735//intraciliary transport involved in cilium assembly;GO:0035721//intraciliary retrograde transport	K10417//dynein light intermediate chain 2, cytosolic	NP_056337.1//cytoplasmic dynein 2 light intermediate chain 1 isoform 2 [Homo sapiens];NP_001335842.1//cytoplasmic dynein 2 light intermediate chain 1 isoform 6 [Homo sapiens];NP_057092.2//cytoplasmic dynein 2 light intermediate chain 1 isoform 1 [Homo sapiens];NP_001180393.1//cytoplasmic dynein 2 light intermediate chain 1 isoform 4 [Homo sapiens];NP_001335841.1//cytoplasmic dynein 2 light interm…
5224	888	2.44	2.29	-0.091533549	0.226914127	*	PGAM2	GO:0070062//extracellular exosome;GO:0005634//nucleus;GO:0005829//cytosol	GO:0004619//phosphoglycerate mutase activity;GO:0016787//hydrolase activity;GO:0004082//bisphosphoglycerate mutase activity;GO:0046538//2,3-bisphosphoglycerate-dependent phosphoglycerate mutase activity;GO:0048037//cofactor binding	GO:0061621//canonical glycolysis;GO:0006941//striated muscle contraction;GO:0046689//response to mercury ion;GO:0006094//gluconeogenesis;GO:0006096//glycolytic process;GO:0007219//Notch signaling pathway;GO:0007283//spermatogenesis;GO:0043456//regulation of pentose-phosphate shunt	K01834//2,3-bisphosphoglycerate-dependent phosphoglycerate mutase [EC:5.4.2.11]	NP_000281.2//phosphoglycerate mutase 2 [Homo sapiens]
5650	1934	0.01	0.015	0.584962501	0.095578637	*	KLK7	GO:0005615//extracellular space;GO:0005576//extracellular region;GO:0097209//epidermal lamellar body	GO:0004252//serine-type endopeptidase activity;GO:0008233//peptidase activity;GO:0004222//metalloendopeptidase activity;GO:0008236//serine-type peptidase activity	GO:0022617//extracellular matrix disassembly;GO:0008544//epidermis development;GO:0002803//positive regulation of antibacterial peptide production	K08668//kallikrein 7 [EC:3.4.21.117]	NP_005037.1//kallikrein-7 isoform 1 preproprotein [Homo sapiens];NP_001230055.1//kallikrein-7 isoform 3 [Homo sapiens]
84696	1299	0.82	0.245	-1.742842161	0.664566661	*	ABHD1	GO:0016021//integral component of membrane	GO:0016787//hydrolase activity;GO:0052689//carboxylic ester hydrolase activity;GO:0016298//lipase activity	GO:0044255//cellular lipid metabolic process	K13696//abhydrolase domain-containing protein 1/3	XP_011531438.1//PREDICTED: protein ABHD1 isoform X2 [Homo sapiens];Q96SE0.2//RecName: Full=Protein ABHD1; AltName: Full=Alpha/beta hydrolase domain-containing protein 1; Short=Abhydrolase domain-containing protein 1; AltName: Full=Lung alpha/beta hydrolase 1;XP_008950699.1//PREDICTED: abhydrolase domain-containing protein 1 isoform X2 [Pan paniscus];XP_011531437.1//PREDICTED: protein ABHD1 isofor…
55706	4811	24.56	13.785	-0.833211293	0.869742891	*	NDC1	GO:0016020//membrane;GO:0043657//host cell;GO:0005643//nuclear pore;GO:0031965//nuclear membrane;GO:0005635//nuclear envelope;GO:0005737//cytoplasm;GO:0015629//actin cytoskeleton;GO:0016021//integral component of membrane;GO:0070762//nuclear pore transmembrane ring;GO:0005886//plasma membrane	GO:0017056//structural constituent of nuclear pore	GO:0007129//synapsis;GO:0031081//nuclear pore distribution;GO:0006406//mRNA export from nucleus;GO:0007077//mitotic nuclear envelope disassembly;GO:0016925//protein sumoylation;GO:0060964//regulation of gene silencing by miRNA;GO:0006409//tRNA export from nucleus;GO:0016032//viral process;GO:0007283//spermatogenesis;GO:0006110//regulation of glycolytic process;GO:1900034//regulation of cellular r…	K14315//nucleoporin NDC1	XP_011540068.1//PREDICTED: nucleoporin NDC1 isoform X1 [Homo sapiens];EAX06732.1//transmembrane protein 48, isoform CRA_b [Homo sapiens];NP_001162023.1//nucleoporin NDC1 isoform 2 [Homo sapiens];XP_011781704.1//PREDICTED: nucleoporin NDC1 isoform X2 [Colobus angolensis palliatus]
4287	6910	2.14	1.585	-0.433127956	0.537714967	*	ATXN3	GO:0005759//mitochondrial matrix;GO:0005634//nucleus;GO:0005654//nucleoplasm;GO:0016363//nuclear matrix;GO:0042405//nuclear inclusion body;GO:0005737//cytoplasm;GO:0005730//nucleolus;GO:0005829//cytosol;GO:0031966//mitochondrial membrane;GO:0005886//plasma membrane	GO:0061578//Lys63-specific deubiquitinase activity;GO:0004843//thiol-dependent ubiquitin-specific protease activity;GO:0042802//identical protein binding;GO:0031625//ubiquitin protein ligase binding;GO:0036459//thiol-dependent ubiquitinyl hydrolase activity;GO:1990380//Lys48-specific deubiquitinase activity;GO:0051117//ATPase binding	GO:0007399//nervous system development;GO:0071108//protein K48-linked deubiquitination;GO:0006355//regulation of transcription, DNA-templated;GO:0045104//intermediate filament cytoskeleton organization;GO:1904379//protein localization to cytosolic proteasome complex involved in ERAD pathway;GO:0006289//nucleotide-excision repair;GO:0006511//ubiquitin-dependent protein catabolic process;GO:0016579…	K11863//Ataxin-3 [EC:3.4.22.-]	AAH49743.1//Atxn3 protein, partial [Mus musculus];NP_001121168.1//ataxin-3 isoform ad [Homo sapiens];NP_004984.2//ataxin-3 reference isoform [Homo sapiens];NP_001158251.1//ataxin-3 isoform r [Homo sapiens];XP_011235207.1//PREDICTED: ataxin-3 isoform X3 [Ailuropoda melanoleuca];XP_006839629.1//PREDICTED: ataxin-3 [Chrysochloris asiatica];BAC04924.1//unnamed protein product [Homo sapiens];NP_001121…
83941	1250	17.89	27.99	0.6457581	0.849821216	*	TM2D1	GO:0005887//integral component of plasma membrane	GO:0001540//amyloid-beta binding;GO:0004930//G-protein coupled receptor activity	GO:0007186//G-protein coupled receptor signaling pathway;GO:0097190//apoptotic signaling pathway	K01868//threonyl-tRNA synthetase [EC:6.1.1.3];K03511//DNA polymerase kappa [EC:2.7.7.7]	EAX06599.1//TM2 domain containing 1, isoform CRA_c [Homo sapiens]
164684	2330	0.02	0.01	-1	0.141324706	*	WBP2NL	GO:0033011//perinuclear theca	GO:0050699//WW domain binding	GO:0035039//male pronucleus assembly;GO:0007343//egg activation;GO:0035038//female pronucleus assembly;GO:0051321//meiotic cell cycle	K12604//CCR4-NOT transcription complex subunit 1;K15047//heterogeneous nuclear ribonucleoprotein U-like protein 1	NP_689826.2//postacrosomal sheath WW domain-binding protein [Homo sapiens]
5362	9706	3.15	2.11	-0.57810883	0.683296441	*	PLXNA2	GO:0016021//integral component of membrane	GO:0017154//semaphorin receptor activity	NA	K06820//plexin A	XP_005273221.1//PREDICTED: plexin-A2 isoform X1 [Homo sapiens];XP_016793354.1//PREDICTED: plexin-A2 isoform X1 [Pan troglodytes];XP_005273222.1//PREDICTED: plexin-A2 isoform X2 [Homo sapiens]
10885	3877	36.85	42.155	0.19403914	0.691866735	*	WDR3	GO:0034388//Pwp2p-containing subcomplex of 90S preribosome;GO:0005634//nucleus;GO:0005654//nucleoplasm;GO:0031965//nuclear membrane;GO:0032040//small-subunit processome;GO:0005730//nucleolus	GO:0030515//snoRNA binding;GO:0003723//RNA binding	GO:0006364//rRNA processing;GO:0030490//maturation of SSU-rRNA	K14556//U3 small nucleolar RNA-associated protein 12	NP_006775.1//WD repeat-containing protein 3 [Homo sapiens]
80336	2135	11.57	5.73	-1.01378182	0.896134854	Down	PABPC1L	GO:0070062//extracellular exosome;GO:0005737//cytoplasm	GO:0003723//RNA binding	GO:0051647//nucleus localization;GO:0048096//chromatin-mediated maintenance of transcription;GO:0001556//oocyte maturation;GO:0006378//mRNA polyadenylation	K13126//polyadenylate-binding protein	NP_001118228.1//polyadenylate-binding protein 1-like [Homo sapiens];XP_004062264.1//PREDICTED: polyadenylate-binding protein 1-like [Gorilla gorilla gorilla];XP_002830392.1//PREDICTED: polyadenylate-binding protein 1-like [Pongo abelii];EAW75890.1//hCG2019100, isoform CRA_d, partial [Homo sapiens]
51293	1281	58.42	82.73	0.501948224	0.831431977	*	CD320	GO:0016020//membrane;GO:0070062//extracellular exosome;GO:0010008//endosome membrane;GO:0005783//endoplasmic reticulum;GO:0005887//integral component of plasma membrane;GO:0005886//plasma membrane	GO:0008083//growth factor activity;GO:0031419//cobalamin binding;GO:0005509//calcium ion binding	GO:0030890//positive regulation of B cell proliferation;GO:0015889//cobalamin transport;GO:0031296//B cell costimulation;GO:0030656//regulation of vitamin metabolic process;GO:0009235//cobalamin metabolic process	K06734//CD320 antigen	NP_001159367.1//CD320 antigen isoform 2 precursor [Homo sapiens];XP_018870023.1//PREDICTED: CD320 antigen [Gorilla gorilla gorilla]
7957	3265	1.78	2.065	0.21426454	0.350019865	*	EPM2A	GO:0016020//membrane;GO:0005634//nucleus;GO:0005654//nucleoplasm;GO:0005829//cytosol;GO:0005886//plasma membrane;GO:0005737//cytoplasm;GO:0005844//polysome;GO:0098556//cytoplasmic side of rough endoplasmic reticulum membrane	GO:2001070//starch binding;GO:0019203//carbohydrate phosphatase activity;GO:0004725//protein tyrosine phosphatase activity;GO:0004722//protein serine/threonine phosphatase activity;GO:0042803//protein homodimerization activity;GO:0016791//phosphatase activity;GO:0046983//protein dimerization activity;GO:0030246//carbohydrate binding;GO:0008138//protein tyrosine/serine/threonine phosphatase activi…	GO:0007399//nervous system development;GO:0035305//negative regulation of dephosphorylation;GO:0035335//peptidyl-tyrosine dephosphorylation;GO:0046959//habituation;GO:0046838//phosphorylated carbohydrate dephosphorylation;GO:0005978//glycogen biosynthetic process;GO:0005977//glycogen metabolic process;GO:0016239//positive regulation of macroautophagy;GO:0006470//protein dephosphorylation;GO:00069…	K14165//atypical dual specificity phosphatase [EC:3.1.3.16 3.1.3.48]	NP_001018051.1//laforin isoform b [Homo sapiens];XP_017741436.1//PREDICTED: laforin [Rhinopithecus bieti];XP_006715627.1//PREDICTED: laforin isoform X2 [Homo sapiens];NP_005661.1//laforin isoform a [Homo sapiens];XP_011534415.1//PREDICTED: laforin isoform X1 [Homo sapiens];XP_016866789.1//PREDICTED: laforin isoform X4 [Homo sapiens]
282991	1994	15.07	23.805	0.659585212	0.848969862	*	BLOC1S2	GO:0005765//lysosomal membrane;GO:0005634//nucleus;GO:0099078//BORC complex;GO:0031083//BLOC-1 complex;GO:1904115//axon cytoplasm;GO:0005813//centrosome;GO:0000930//gamma-tubulin complex;GO:0005739//mitochondrion	GO:0043015//gamma-tubulin binding;GO:0008022//protein C-terminus binding;GO:0016491//oxidoreductase activity	GO:0008625//extrinsic apoptotic signaling pathway via death domain receptors;GO:0060155//platelet dense granule organization;GO:0045893//positive regulation of transcription, DNA-templated;GO:0007020//microtubule nucleation;GO:0048490//anterograde synaptic vesicle transport;GO:0097345//mitochondrial outer membrane permeabilization;GO:0031175//neuron projection development;GO:0008089//anterograde …	K16750//biogenesis of lysosome-related organelles complex 1 subunit 2	XP_004401969.1//PREDICTED: biogenesis of lysosome-related organelles complex 1 subunit 2 isoform X1 [Odobenus rosmarus divergens];XP_015350137.1//PREDICTED: biogenesis of lysosome-related organelles complex 1 subunit 2 [Marmota marmota marmota];XP_017386754.1//PREDICTED: biogenesis of lysosome-related organelles complex 1 subunit 2 isoform X1 [Cebus capucinus imitator];XP_011832777.1//PREDICTED: …
29114	1230	6.47	23.81	1.879730003	0.950110676	Up	TAGLN3	NA	NA	NA	K20526//transgelin	XP_007181998.1//PREDICTED: LOW QUALITY PROTEIN: transgelin-3 [Balaenoptera acutorostrata scammoni]
80224	3020	2.77	2.45	-0.177104227	0.358873943	*	NUBPL	GO:0005759//mitochondrial matrix;GO:0005739//mitochondrion;GO:0005886//plasma membrane	GO:0046872//metal ion binding;GO:0005524//ATP binding;GO:0051539//4 iron, 4 sulfur cluster binding	GO:0032981//mitochondrial respiratory chain complex I assembly;GO:0070584//mitochondrion morphogenesis	K03593//ATP-binding protein involved in chromosome partitioning	NP_079428.2//iron-sulfur protein NUBPL isoform 1 precursor [Homo sapiens];XP_019839453.1//PREDICTED: iron-sulfur protein NUBPL [Bos indicus];CAD62349.1//unnamed protein product, partial [Homo sapiens];NP_001188502.1//iron-sulfur protein NUBPL isoform 2 [Homo sapiens];XP_016781457.1//PREDICTED: iron-sulfur protein NUBPL isoform X4 [Pan troglodytes];XP_011535483.1//PREDICTED: iron-sulfur protein NU…
2936	3174	19.83	25.195	0.345452779	0.777853454	*	GSR	GO:0005759//mitochondrial matrix;GO:0070062//extracellular exosome;GO:0009897//external side of plasma membrane;GO:0005829//cytosol;GO:0005739//mitochondrion	GO:0050661//NADP binding;GO:0009055//electron transfer activity;GO:0050660//flavin adenine dinucleotide binding;GO:0004362//glutathione-disulfide reductase activity	GO:0006749//glutathione metabolic process;GO:0034599//cellular response to oxidative stress;GO:0015949//nucleobase-containing small molecule interconversion;GO:0045454//cell redox homeostasis	K00383//glutathione reductase (NADPH) [EC:1.8.1.7]	NP_000628.2//glutathione reductase, mitochondrial isoform 1 precursor [Homo sapiens];NP_001182031.1//glutathione reductase, mitochondrial isoform 2 [Homo sapiens];NP_001182033.1//glutathione reductase, mitochondrial isoform 4 [Homo sapiens];NP_001182032.1//glutathione reductase, mitochondrial isoform 3 [Homo sapiens]
9110	5940	9.94	8.59	-0.21058772	0.610080027	*	MTMR4	GO:0005615//extracellular space;GO:0031901//early endosome membrane;GO:0005829//cytosol	GO:0046872//metal ion binding;GO:0004725//protein tyrosine phosphatase activity;GO:0004722//protein serine/threonine phosphatase activity;GO:0004438//phosphatidylinositol-3-phosphatase activity;GO:0052629//phosphatidylinositol-3,5-bisphosphate 3-phosphatase activity	GO:0007179//transforming growth factor beta receptor signaling pathway;GO:0014894//response to denervation involved in regulation of muscle adaptation;GO:0030512//negative regulation of transforming growth factor beta receptor signaling pathway;GO:0006470//protein dephosphorylation;GO:0006661//phosphatidylinositol biosynthetic process	K18082//myotubularin-related protein 3/4 [EC:3.1.3.48 3.1.3.64 3.1.3.95]	XP_005257841.1//PREDICTED: myotubularin-related protein 4 isoform X1 [Homo sapiens];NP_004678.3//myotubularin-related protein 4 [Homo sapiens];XP_005257842.1//PREDICTED: myotubularin-related protein 4 isoform X2 [Homo sapiens]
8364	390	0.13	0.01	-3.700439718	0.400874056	*	HIST1H4C	NA	NA	NA	K11254//histone H4	XP_014590042.1//PREDICTED: histone H4 [Equus caballus]
1289	8409	14.37	4.535	-1.663885606	0.941256598	Down	COL5A1	GO:0031012//extracellular matrix;GO:0070062//extracellular exosome;GO:0005788//endoplasmic reticulum lumen;GO:0005615//extracellular space;GO:0005588//collagen type V trimer;GO:0005576//extracellular region;GO:0005581//collagen trimer;GO:0005604//basement membrane	GO:0048407//platelet-derived growth factor binding;GO:0046872//metal ion binding;GO:0005201//extracellular matrix structural constituent;GO:0005178//integrin binding;GO:0008201//heparin binding;GO:0043394//proteoglycan binding	GO:0016477//cell migration;GO:0043588//skin development;GO:0035989//tendon development;GO:0030199//collagen fibril organization;GO:0001568//blood vessel development;GO:0048592//eye morphogenesis;GO:0003007//heart morphogenesis;GO:0032964//collagen biosynthetic process;GO:0045112//integrin biosynthetic process;GO:1903225//negative regulation of endodermal cell differentiation;GO:0007155//cell adhe…	K19721//collagen, type V/XI/XXIV/XXVII, alpha	NP_000084.3//collagen alpha-1(V) chain isoform 1 preproprotein [Homo sapiens];XP_016869755.1//PREDICTED: collagen alpha-1(V) chain isoform X1 [Homo sapiens];NP_001265003.1//collagen alpha-1(V) chain isoform 2 preproprotein [Homo sapiens]
841	2612	12.65	18.81	0.572362464	0.82825359	*	CASP8	GO:0005856//cytoskeleton;GO:0005654//nucleoplasm;GO:0044297//cell body;GO:0031265//CD95 death-inducing signaling complex;GO:0005829//cytosol;GO:0097342//ripoptosome;GO:0005737//cytoplasm	GO:0097110//scaffold protein binding;GO:0097199//cysteine-type endopeptidase activity involved in apoptotic signaling pathway;GO:0097153//cysteine-type endopeptidase activity involved in apoptotic process;GO:0042802//identical protein binding;GO:0004197//cysteine-type endopeptidase activity;GO:0031625//ubiquitin protein ligase binding;GO:0035877//death effector domain binding;GO:0097200//cysteine…	GO:0036462//TRAIL-activated apoptotic signaling pathway;GO:0051603//proteolysis involved in cellular protein catabolic process;GO:0071260//cellular response to mechanical stimulus;GO:0008625//extrinsic apoptotic signaling pathway via death domain receptors;GO:0097296//activation of cysteine-type endopeptidase activity involved in apoptotic signaling pathway;GO:0097202//activation of cysteine-type…	K04398//caspase 8 [EC:3.4.22.61]	XP_005246950.1//PREDICTED: caspase-8 isoform X5 [Homo sapiens];NP_001073594.1//caspase-8 isoform G precursor [Homo sapiens];XP_005246952.1//PREDICTED: caspase-8 isoform X7 [Homo sapiens];XP_005246942.1//PREDICTED: caspase-8 isoform X1 [Homo sapiens];XP_005246951.1//PREDICTED: caspase-8 isoform X6 [Homo sapiens];XP_018877648.1//PREDICTED: caspase-8 isoform X1 [Gorilla gorilla gorilla];AAL87628.1//…
55507	1235	0.5	0.03	-4.058893689	0.66439639	*	GPRC5D	GO:0016021//integral component of membrane;GO:0005886//plasma membrane	GO:0004930//G-protein coupled receptor activity	NA	K04621//G protein-coupled receptor family C group 5 member D	XP_016875072.1//PREDICTED: G-protein coupled receptor family C group 5 member D isoform X2 [Homo sapiens];NP_061124.1//G-protein coupled receptor family C group 5 member D [Homo sapiens]
8708	1972	0.19	0.125	-0.604071324	0.216300585	*	B3GALT1	GO:0016021//integral component of membrane;GO:0000139//Golgi membrane	GO:0008499//UDP-galactose:beta-N-acetylglucosamine beta-1,3-galactosyltransferase activity;GO:0047275//glucosaminylgalactosylglucosylceramide beta-galactosyltransferase activity;GO:0008378//galactosyltransferase activity	GO:0006486//protein glycosylation;GO:0030259//lipid glycosylation;GO:0009312//oligosaccharide biosynthetic process;GO:0006682//galactosylceramide biosynthetic process	K07819//beta-1,3-galactosyltransferase 1 [EC:2.4.1.86]	XP_006732944.1//PREDICTED: beta-1,3-galactosyltransferase 1 [Leptonychotes weddellii]
54856	6866	13.81	13.095	-0.07669726	0.3938362	*	GON4L	GO:0005634//nucleus;GO:0005654//nucleoplasm;GO:0016604//nuclear body	GO:0003677//DNA binding;GO:0003714//transcription corepressor activity	GO:0045892//negative regulation of transcription, DNA-templated;GO:0006351//transcription, DNA-templated;GO:0030183//B cell differentiation	K22023//mucin-6;K19607//X-linked retinitis pigmentosa GTPase regulator;K19009//serine/threonine-protein kinase SIK3 [EC:2.7.11.1]	XP_011507960.1//PREDICTED: GON-4-like protein isoform X2 [Homo sapiens];CAD97829.1//hypothetical protein, partial [Homo sapiens];NP_001269787.1//GON-4-like protein isoform a [Homo sapiens];NP_001269789.1//GON-4-like protein isoform c [Homo sapiens];XP_005245341.1//PREDICTED: GON-4-like protein isoform X3 [Homo sapiens]
100505573	2637	12.33	13.6	0.141433852	0.540325785	*	INAFM2	GO:0016021//integral component of membrane	NA	NA	K20655//Rho GTPase-activating protein SYDE;K13172//serine/arginine repetitive matrix protein 2	NP_001288197.1//putative transmembrane protein INAFM2 [Homo sapiens]
53354	4651	1.88	1.78	-0.078855421	0.192632953	*	PANK1	GO:0005634//nucleus;GO:0005829//cytosol;GO:0071944//cell periphery;GO:0055037//recycling endosome;GO:0030118//clathrin coat	GO:0005524//ATP binding;GO:0004594//pantothenate kinase activity	GO:0009108//coenzyme biosynthetic process;GO:0015937//coenzyme A biosynthetic process	K09680//type II pantothenate kinase [EC:2.7.1.33]	NP_612189.2//pantothenate kinase 1 isoform gamma [Homo sapiens];XP_001142941.1//PREDICTED: pantothenate kinase 1 isoform X3 [Pan troglodytes];XP_017751824.1//PREDICTED: pantothenate kinase 1 isoform X1 [Rhinopithecus bieti];XP_019487426.1//PREDICTED: pantothenate kinase 1 isoform X2 [Hipposideros armiger];XP_007179196.1//PREDICTED: pantothenate kinase 1 isoform X1 [Balaenoptera acutorostrata scam…
389761	4923	0.01	0.01	0	0.095578637	*	SPATA31D4	GO:0016021//integral component of membrane	NA	GO:0030154//cell differentiation;GO:0007283//spermatogenesis	NA	NP_001138669.1//putative spermatogenesis-associated protein 31D4 [Homo sapiens]
8510	1420	0.41	0.205	-1	0.414268687	*	MMP23B	GO:0031012//extracellular matrix;GO:0005622//intracellular;GO:0016021//integral component of membrane;GO:0005789//endoplasmic reticulum membrane;GO:0005578//proteinaceous extracellular matrix	GO:0008237//metallopeptidase activity;GO:0004222//metalloendopeptidase activity;GO:0008270//zinc ion binding	GO:0000003//reproduction;GO:0006508//proteolysis	K08001//matrix metalloproteinase-23 (CA-MMP) [EC:3.4.24.-]	XP_016858105.1//PREDICTED: matrix metalloproteinase-23 isoform X2 [Homo sapiens];XP_016858104.1//PREDICTED: matrix metalloproteinase-23 isoform X1 [Homo sapiens];XP_011786394.1//PREDICTED: matrix metalloproteinase-23 [Colobus angolensis palliatus]
2121	6376	9.82	9.8	-0.002941275	0.105965151	*	EVC	GO:0005929//cilium;GO:0060170//ciliary membrane;GO:0036064//ciliary basal body;GO:0016021//integral component of membrane;GO:0098797//plasma membrane protein complex;GO:0005737//cytoplasm	NA	GO:0019538//protein metabolic process;GO:0045880//positive regulation of smoothened signaling pathway;GO:0007224//smoothened signaling pathway;GO:0007517//muscle organ development;GO:0003416//endochondral bone growth;GO:0051216//cartilage development;GO:0001501//skeletal system development	K19605//ellis van creveld syndrome protein 1	XP_517090.3//PREDICTED: ellis-van Creveld syndrome protein isoform X3 [Pan troglodytes];NP_001293021.1//ellis-van Creveld syndrome protein isoform 3 [Homo sapiens];XP_006713929.1//PREDICTED: ellis-van Creveld syndrome protein isoform X2 [Homo sapiens];XP_009445580.1//PREDICTED: ellis-van Creveld syndrome protein isoform X4 [Pan troglodytes];XP_016863372.1//PREDICTED: ellis-van Creveld syndrome pr…
474	1065	0.01	0.05	2.321928095	0.247573642	*	ATOH1	GO:0005634//nucleus	GO:0000978//RNA polymerase II proximal promoter sequence-specific DNA binding;GO:0043565//sequence-specific DNA binding;GO:0031490//chromatin DNA binding;GO:0001077//transcriptional activator activity, RNA polymerase II proximal promoter sequence-specific DNA binding;GO:0003700//DNA binding transcription factor activity;GO:0046983//protein dimerization activity	GO:0042667//auditory receptor cell fate specification;GO:0045666//positive regulation of neuron differentiation;GO:0006355//regulation of transcription, DNA-templated;GO:0042668//auditory receptor cell fate determination;GO:0043066//negative regulation of apoptotic process;GO:0007417//central nervous system development;GO:0006366//transcription from RNA polymerase II promoter;GO:0045609//positive…	K09083//atonal protein 1/7	NP_005163.1//protein atonal homolog 1 [Homo sapiens]
27115	5692	0.02	0.01	-1	0.141324706	*	PDE7B	GO:0005829//cytosol	GO:0046872//metal ion binding;GO:0004115//3',5'-cyclic-AMP phosphodiesterase activity	GO:0006198//cAMP catabolic process;GO:0007165//signal transduction;GO:0007268//chemical synaptic transmission	K18436//high affinity cAMP-specific 3',5'-cyclic phosphodiesterase 7 [EC:3.1.4.53]	XP_010341327.1//PREDICTED: cAMP-specific 3',5'-cyclic phosphodiesterase 7B isoform X2 [Saimiri boliviensis boliviensis];BAE06072.1//PDE7B variant protein, partial [Homo sapiens];XP_011534057.1//PREDICTED: cAMP-specific 3',5'-cyclic phosphodiesterase 7B isoform X2 [Homo sapiens];NP_061818.1//cAMP-specific 3',5'-cyclic phosphodiesterase 7B [Homo sapiens]
286144	3693	4.88	5.08	0.057947349	0.233668199	*	TRIQK	NA	NA	NA	NA	XP_008687362.1//PREDICTED: triple QxxK/R motif-containing protein isoform X3 [Ursus maritimus];XP_019652411.1//PREDICTED: triple QxxK/R motif-containing protein isoform X1 [Ailuropoda melanoleuca]
27335	895	236.22	165.715	-0.511426922	0.837050911	*	EIF3K	GO:0016020//membrane;GO:0070062//extracellular exosome;GO:0016282//eukaryotic 43S preinitiation complex;GO:0005634//nucleus;GO:0005829//cytosol;GO:0033290//eukaryotic 48S preinitiation complex;GO:0005852//eukaryotic translation initiation factor 3 complex	GO:0043022//ribosome binding;GO:0003743//translation initiation factor activity	GO:0006413//translational initiation;GO:0006446//regulation of translational initiation;GO:0001731//formation of translation preinitiation complex	K15028//translation initiation factor 3 subunit K	NP_001287921.1//eukaryotic translation initiation factor 3 subunit K isoform 2 [Homo sapiens];XP_008572169.1//PREDICTED: eukaryotic translation initiation factor 3 subunit K [Galeopterus variegatus];XP_007953702.1//PREDICTED: eukaryotic translation initiation factor 3 subunit K isoform X1 [Orycteropus afer afer]
135152	1925	0.01	0.01	0	0.095578637	*	B3GAT2	NA	NA	NA	K10157//galactosylgalactosylxylosylprotein 3-beta-glucuronosyltransferase 2 [EC:2.4.1.135]	XP_009240275.1//PREDICTED: LOW QUALITY PROTEIN: galactosylgalactosylxylosylprotein 3-beta-glucuronosyltransferase 2 [Pongo abelii]
79625	2911	0.25	0.18	-0.473931188	0.218627618	*	NDNF	GO:0005622//intracellular;GO:0005578//proteinaceous extracellular matrix	GO:0008201//heparin binding	GO:0002931//response to ischemia;GO:0071456//cellular response to hypoxia;GO:0061042//vascular wound healing;GO:0019800//peptide cross-linking via chondroitin 4-sulfate glycosaminoglycan;GO:0043524//negative regulation of neuron apoptotic process;GO:0010976//positive regulation of neuron projection development;GO:0007263//nitric oxide mediated signal transduction;GO:2000352//negative regulation o…	NA	XP_011884609.1//PREDICTED: protein NDNF isoform X1 [Cercocebus atys]
65982	2631	1.55	1.315	-0.237205416	0.333503604	*	ZSCAN18	GO:0005634//nucleus	GO:0000981//RNA polymerase II transcription factor activity, sequence-specific DNA binding;GO:0046872//metal ion binding;GO:0003677//DNA binding;GO:0003700//DNA binding transcription factor activity;GO:0003676//nucleic acid binding	GO:0006351//transcription, DNA-templated	K09230//SCAN domain-containing zinc finger protein	NP_001139014.1//zinc finger and SCAN domain-containing protein 18 isoform 1 [Homo sapiens];XP_011525539.1//PREDICTED: zinc finger and SCAN domain-containing protein 18 isoform X1 [Homo sapiens];XP_016882658.1//PREDICTED: zinc finger and SCAN domain-containing protein 18 isoform X3 [Homo sapiens]
9497	6866	20.79	12.13	-0.777310208	0.86242125	*	SLC4A7	GO:0016323//basolateral plasma membrane;GO:0016324//apical plasma membrane;GO:0031410//cytoplasmic vesicle;GO:0005887//integral component of plasma membrane;GO:0016021//integral component of membrane;GO:0032420//stereocilium;GO:0005886//plasma membrane;GO:0045202//synapse	GO:0008510//sodium:bicarbonate symporter activity;GO:0005452//inorganic anion exchanger activity	GO:0015701//bicarbonate transport;GO:0051453//regulation of intracellular pH;GO:0060117//auditory receptor cell development	K13858//solute carrier family 4 (sodium bicarbonate cotransporter), member 7	XP_005265655.1//PREDICTED: sodium bicarbonate cotransporter 3 isoform X6 [Homo sapiens];NP_001308034.1//sodium bicarbonate cotransporter 3 isoform f [Homo sapiens];XP_012660421.1//PREDICTED: sodium bicarbonate cotransporter 3 isoform X8 [Otolemur garnettii];XP_011532563.1//PREDICTED: sodium bicarbonate cotransporter 3 isoform X4 [Homo sapiens];XP_012660417.1//PREDICTED: sodium bicarbonate cotrans…
4058	2960	0.23	0.17	-0.436099115	0.20426812	*	LTK	GO:0016020//membrane;GO:0005887//integral component of plasma membrane;GO:0005622//intracellular;GO:0005886//plasma membrane	GO:0004713//protein tyrosine kinase activity;GO:0005524//ATP binding;GO:0004672//protein kinase activity;GO:0004714//transmembrane receptor protein tyrosine kinase activity	GO:0007165//signal transduction;GO:0006468//protein phosphorylation;GO:0010976//positive regulation of neuron projection development;GO:0014065//phosphatidylinositol 3-kinase signaling;GO:0043066//negative regulation of apoptotic process;GO:0071300//cellular response to retinoic acid;GO:0007169//transmembrane receptor protein tyrosine kinase signaling pathway;GO:0008283//cell proliferation;GO:001…	K05118//leukocyte tyrosine kinase [EC:2.7.10.1]	XP_016877672.1//PREDICTED: leukocyte tyrosine kinase receptor isoform X5 [Homo sapiens];XP_011519859.1//PREDICTED: leukocyte tyrosine kinase receptor isoform X4 [Homo sapiens];NP_996844.1//leukocyte tyrosine kinase receptor isoform 2 precursor [Homo sapiens];NP_002335.2//leukocyte tyrosine kinase receptor isoform 1 precursor [Homo sapiens];XP_016877670.1//PREDICTED: leukocyte tyrosine kinase rece…
6947	1577	1.07	0.51	-1.069041644	0.625290879	*	TCN1	GO:1904724//tertiary granule lumen;GO:0005615//extracellular space;GO:0035580//specific granule lumen;GO:0005576//extracellular region	GO:0031419//cobalamin binding	GO:0015889//cobalamin transport;GO:0006824//cobalt ion transport;GO:0043312//neutrophil degranulation;GO:0009235//cobalamin metabolic process	K14615//gastric intrinsic factor	NP_001053.2//transcobalamin-1 precursor [Homo sapiens]
6715	2354	7.29	3.41	-1.096147075	0.883932119	Down	SRD5A1	GO:0031090//organelle membrane;GO:0070852//cell body fiber;GO:0043209//myelin sheath;GO:0016021//integral component of membrane;GO:0005789//endoplasmic reticulum membrane;GO:0005737//cytoplasm;GO:0048471//perinuclear region of cytoplasm;GO:0043025//neuronal cell body	GO:0009055//electron transfer activity;GO:0033218//amide binding;GO:0047751//cholestenone 5-alpha-reductase activity;GO:0003865//3-oxo-5-alpha-steroid 4-dehydrogenase activity;GO:0070402//NADPH binding	GO:0030540//female genitalia development;GO:0009267//cellular response to starvation;GO:0021766//hippocampus development;GO:0021854//hypothalamus development;GO:0043627//response to estrogen;GO:0008584//male gonad development;GO:0014850//response to muscle activity;GO:0021987//cerebral cortex development;GO:0021983//pituitary gland development;GO:0071363//cellular response to growth factor stimul…	K12343//3-oxo-5-alpha-steroid 4-dehydrogenase 1 [EC:1.3.1.22]	NP_001311251.1//3-oxo-5-alpha-steroid 4-dehydrogenase 1 isoform 2 [Homo sapiens];BAH12524.1//unnamed protein product [Homo sapiens];NP_001038.1//3-oxo-5-alpha-steroid 4-dehydrogenase 1 isoform 1 [Homo sapiens]
256691	3116	2.3	2.695	0.228651412	0.416993019	*	MAMDC2	GO:0016020//membrane;GO:0005783//endoplasmic reticulum;GO:0005578//proteinaceous extracellular matrix	NA	NA	K01316//enterokinase [EC:3.4.21.9];K02896//large subunit ribosomal protein L24e;K13912//deleted in malignant brain tumors 1 protein	XP_011516773.1//PREDICTED: MAM domain-containing protein 2 isoform X1 [Homo sapiens];XP_011516777.1//PREDICTED: MAM domain-containing protein 2 isoform X3 [Homo sapiens];NP_001334919.1//MAM domain-containing protein 2 isoform 2 precursor [Homo sapiens];NP_694999.3//MAM domain-containing protein 2 isoform 1 precursor [Homo sapiens]
79716	2217	12.73	6.765	-0.91207058	0.865599637	*	NPEPL1	GO:0005634//nucleus;GO:0005737//cytoplasm	GO:0004177//aminopeptidase activity;GO:0008235//metalloexopeptidase activity;GO:0030145//manganese ion binding	NA	K09611//probable aminopeptidase NPEPL1 [EC:3.4.11.-]	NP_001191801.1//probable aminopeptidase NPEPL1 isoform 2 [Homo sapiens];NP_078939.3//probable aminopeptidase NPEPL1 isoform 1 [Homo sapiens];NP_001191802.1//probable aminopeptidase NPEPL1 isoform 3 [Homo sapiens]
8745	6234	2.97	3.21	0.112110366	0.285203474	*	ADAM23	GO:0005887//integral component of plasma membrane;GO:0016021//integral component of membrane;GO:0005576//extracellular region;GO:0005886//plasma membrane	GO:0008237//metallopeptidase activity;GO:0004222//metalloendopeptidase activity;GO:0005178//integrin binding	GO:1990830//cellular response to leukemia inhibitory factor;GO:0007155//cell adhesion;GO:0007229//integrin-mediated signaling pathway;GO:0007417//central nervous system development	K06837//disintegrin and metalloproteinase domain-containing protein 23 [EC:3.4.24.-]	XP_005574116.1//PREDICTED: disintegrin and metalloproteinase domain-containing protein 23 isoform X1 [Macaca fascicularis];XP_009442379.1//PREDICTED: disintegrin and metalloproteinase domain-containing protein 23 isoform X3 [Pan troglodytes];NP_003803.1//disintegrin and metalloproteinase domain-containing protein 23 preproprotein [Homo sapiens]
8899	6751	9.94	7.645	-0.37872935	0.739088484	*	PRPF4B	NA	GO:0005524//ATP binding;GO:0004672//protein kinase activity	NA	K08827//serine/threonine-protein kinase PRP4 [EC:2.7.11.1]	XP_003927435.2//PREDICTED: serine/threonine-protein kinase PRP4 homolog [Saimiri boliviensis boliviensis];ERE80290.1//putative serine/threonine-protein kinase PRP4 like protein [Cricetulus griseus]
126393	1480	0.51	0.61	0.258311996	0.23145468	*	HSPB6	GO:0005634//nucleus;GO:0005576//extracellular region;GO:0005737//cytoplasm	GO:0005212//structural constituent of eye lens;GO:0051082//unfolded protein binding;GO:0051087//chaperone binding;GO:0042803//protein homodimerization activity	GO:0006937//regulation of muscle contraction;GO:0010667//negative regulation of cardiac muscle cell apoptotic process;GO:0045766//positive regulation of angiogenesis;GO:0061077//chaperone-mediated protein folding	K09545//heat shock protein beta-6	XP_018871137.1//PREDICTED: heat shock protein beta-6 [Gorilla gorilla gorilla]
145864	1983	5.46	5.765	0.078419657	0.294681878	*	HAPLN3	GO:0005615//extracellular space;GO:0005578//proteinaceous extracellular matrix	GO:0005201//extracellular matrix structural constituent;GO:0005540//hyaluronic acid binding	GO:0007155//cell adhesion;GO:0001501//skeletal system development;GO:0007417//central nervous system development	K06852//hyaluronan and proteoglycan link protein 3	XP_011519563.1//PREDICTED: hyaluronan and proteoglycan link protein 3 isoform X1 [Homo sapiens];NP_001294881.1//hyaluronan and proteoglycan link protein 3 isoform 1 [Homo sapiens];XP_016877424.1//PREDICTED: hyaluronan and proteoglycan link protein 3 isoform X3 [Homo sapiens];XP_016877423.1//PREDICTED: hyaluronan and proteoglycan link protein 3 isoform X2 [Homo sapiens]
201514	2542	6.54	3.935	-0.732927	0.808615699	*	ZNF584	NA	NA	NA	K09228//KRAB domain-containing zinc finger protein	XP_022347978.1//zinc finger and SCAN domain-containing protein 22-like isoform X1 [Enhydra lutris kenyoni];XP_006747846.1//PREDICTED: zinc finger protein 420-like [Leptonychotes weddellii]
107983988	3638	0.01	0.01	0	0.095578637	*	SPEM3	GO:0016021//integral component of membrane	NA	NA	K01394//matrix metalloproteinase-3 (stromelysin 1, progelatinase) [EC:3.4.24.17]	XP_011507026.1//PREDICTED: proteoglycan 4-like isoform X1 [Homo sapiens];XP_011507027.1//PREDICTED: proteoglycan 4-like isoform X2 [Homo sapiens]
23151	4231	2.72	3.075	0.176979759	0.37766048	*	GRAMD4	GO:0016021//integral component of membrane;GO:0005739//mitochondrion	NA	GO:0043280//positive regulation of cysteine-type endopeptidase activity involved in apoptotic process	K19941//synapsin	XP_006724232.1//PREDICTED: GRAM domain-containing protein 4 isoform X4 [Homo sapiens];XP_011528313.1//PREDICTED: GRAM domain-containing protein 4 isoform X1 [Homo sapiens];XP_011528315.2//PREDICTED: GRAM domain-containing protein 4 isoform X7 [Homo sapiens];XP_011528316.1//PREDICTED: GRAM domain-containing protein 4 isoform X6 [Homo sapiens];XP_005261453.1//PREDICTED: GRAM domain-containing prote…
79048	3432	21.71	24.59	0.179712009	0.654690959	*	SECISBP2	GO:0005634//nucleus;GO:0030529//intracellular ribonucleoprotein complex;GO:0005739//mitochondrion	GO:0035368//selenocysteine insertion sequence binding;GO:0003723//RNA binding;GO:0043021//ribonucleoprotein complex binding;GO:0003730//mRNA 3'-UTR binding	GO:2000623//negative regulation of nuclear-transcribed mRNA catabolic process, nonsense-mediated decay;GO:0021756//striatum development;GO:0001514//selenocysteine incorporation;GO:0048666//neuron development	K19539//selenocysteine insertion sequence-binding protein 2	NP_076982.3//selenocysteine insertion sequence-binding protein 2 isoform 1 [Homo sapiens];XP_016870611.1//PREDICTED: selenocysteine insertion sequence-binding protein 2 isoform X5 [Homo sapiens];NP_001341626.1//selenocysteine insertion sequence-binding protein 2 isoform 6 [Homo sapiens];NP_001269618.1//selenocysteine insertion sequence-binding protein 2 isoform 3 [Homo sapiens];NP_001341627.1//se…
8884	3195	20.4	10.805	-0.91687008	0.873886146	*	SLC5A6	GO:0012506//vesicle membrane;GO:0016020//membrane;GO:0005887//integral component of plasma membrane;GO:0031526//brush border membrane;GO:0016021//integral component of membrane;GO:0005886//plasma membrane	GO:0008523//sodium-dependent multivitamin transmembrane transporter activity;GO:0005215//transporter activity	GO:0006810//transport;GO:0015887//pantothenate transmembrane transport;GO:0015878//biotin transport;GO:0055085//transmembrane transport;GO:0006768//biotin metabolic process;GO:0015939//pantothenate metabolic process	K14386//solute carrier family 5 (sodium-dependent multivitamin transporter), member 6	NP_066918.2//sodium-dependent multivitamin transporter [Homo sapiens];XP_011531448.1//PREDICTED: sodium-dependent multivitamin transporter isoform X3 [Homo sapiens]
7262	937	74.89	153.425	1.034688589	0.914751121	Up	PHLDA2	GO:0016020//membrane;GO:0005737//cytoplasm	NA	GO:0010468//regulation of gene expression;GO:0001890//placenta development;GO:1903547//regulation of growth hormone activity;GO:0070873//regulation of glycogen metabolic process;GO:0060721//regulation of spongiotrophoblast cell proliferation;GO:0006915//apoptotic process;GO:0009887//animal organ morphogenesis;GO:0030334//regulation of cell migration	K03006//DNA-directed RNA polymerase II subunit RPB1 [EC:2.7.7.6];K17298//mucin-13	NP_003302.1//pleckstrin homology-like domain family A member 2 [Homo sapiens]
729852	2365	6.15	4.96	-0.31024629	0.638515239	*	UMAD1	GO:0032040//small-subunit processome;GO:0016021//integral component of membrane	GO:0005102//receptor binding;GO:0005215//transporter activity	NA	K04650//nuclear receptor co-repressor 1;K18492//insulin gene enhancer protein ISL-2;K09525//DnaJ homolog subfamily C member 5	XP_011593526.1//PREDICTED: UBAP1-MVB12-associated (UMA)-domain containing protein 1-like [Aquila chrysaetos canadensis];XP_002919866.1//PREDICTED: UBAP1-MVB12-associated (UMA)-domain containing protein 1 isoform X1 [Ailuropoda melanoleuca];XP_017380569.1//PREDICTED: UBAP1-MVB12-associated (UMA)-domain containing protein 1 isoform X3 [Cebus capucinus imitator];XP_011798482.1//PREDICTED: UBAP1-MVB1…
55186	4755	13.75	22.975	0.740633243	0.860718542	*	SLC25A36	GO:0005743//mitochondrial inner membrane;GO:0016021//integral component of membrane;GO:0005739//mitochondrion	GO:0015218//pyrimidine nucleotide transmembrane transporter activity	GO:0055085//transmembrane transport;GO:0000002//mitochondrial genome maintenance;GO:0006864//pyrimidine nucleotide transport;GO:0051881//regulation of mitochondrial membrane potential;GO:1990519//pyrimidine nucleotide import into mitochondrion;GO:0007005//mitochondrion organization;GO:0006839//mitochondrial transport	K15116//solute carrier family 25, member 33/36	XP_005247632.1//PREDICTED: solute carrier family 25 member 36 isoform X1 [Homo sapiens];ELK16686.1//Solute carrier family 25 member 36 [Pteropus alecto]
10681	2978	10.21	6.31	-0.694270956	0.830694137	*	GNB5	GO:0005634//nucleus;GO:0001917//photoreceptor inner segment;GO:0005829//cytosol;GO:0043209//myelin sheath;GO:0005886//plasma membrane;GO:0001750//photoreceptor outer segment;GO:1902773//GTPase activator complex	GO:0004871//signal transducer activity;GO:0051087//chaperone binding;GO:0003924//GTPase activity;GO:0005096//GTPase activator activity;GO:0031682//G-protein gamma-subunit binding	GO:0007186//G-protein coupled receptor signaling pathway;GO:0006457//protein folding;GO:0007165//signal transduction;GO:1901386//negative regulation of voltage-gated calcium channel activity;GO:0043547//positive regulation of GTPase activity;GO:0007212//dopamine receptor signaling pathway	K04539//guanine nucleotide-binding protein subunit beta-5	XP_005900517.2//PREDICTED: guanine nucleotide-binding protein subunit beta-5 [Bos mutus];XP_009554653.1//PREDICTED: guanine nucleotide-binding protein subunit beta-5 [Cuculus canorus];NP_057278.2//guanine nucleotide-binding protein subunit beta-5 isoform b [Homo sapiens];EAW77438.1//guanine nucleotide binding protein (G protein), beta 5, isoform CRA_c [Homo sapiens];EDL26313.1//guanine nucleotide…
80131	3702	6.68	4.51	-0.566720669	0.771553437	*	LRRC8E	GO:0005887//integral component of plasma membrane;GO:0005737//cytoplasm	GO:0005225//volume-sensitive anion channel activity	NA	K22038//volume-regulated anion channel	XP_011798980.1//PREDICTED: volume-regulated anion channel subunit LRRC8E isoform X1 [Colobus angolensis palliatus]
340527	8363	0.51	0.045	-3.502500341	0.656790964	*	NHSL2	NA	NA	NA	K12567//titin [EC:2.7.11.1];K01115//phospholipase D1/2 [EC:3.1.4.4];K22016//mucin-3/17	XP_011529234.1//PREDICTED: NHS-like protein 2 isoform X3 [Homo sapiens];XP_012639792.1//NHS-like protein 2 isoform X3 [Microcebus murinus];XP_012499300.1//PREDICTED: NHS-like protein 2 [Propithecus coquereli];XP_005614320.1//PREDICTED: NHS-like protein 2 isoform X1 [Equus caballus];XP_014703092.1//PREDICTED: NHS-like protein 2 [Equus asinus];XP_011711062.1//PREDICTED: NHS-like protein 2 isoform X…
57402	1057	0.18	0.01	-4.169925001	0.459901243	*	S100A14	GO:0070062//extracellular exosome;GO:0016604//nuclear body;GO:0005829//cytosol;GO:0030054//cell junction;GO:0048471//perinuclear region of cytoplasm	GO:0005509//calcium ion binding;GO:0042379//chemokine receptor binding	GO:0071624//positive regulation of granulocyte chemotaxis;GO:0090026//positive regulation of monocyte chemotaxis;GO:0032496//response to lipopolysaccharide;GO:0042742//defense response to bacterium;GO:0055074//calcium ion homeostasis;GO:0034142//toll-like receptor 4 signaling pathway;GO:0006915//apoptotic process	NA	NP_065723.1//protein S100-A14 [Homo sapiens]
100129792	3491	0.13	0.18	0.469485283	0.191554572	*	CCDC152	NA	NA	NA	K02927//large subunit ribosomal protein L40e;K15696//RING finger protein 113B;K17985//activating molecule in BECN1-regulated autophagy protein 1;K01064//wingless-type MMTV integration site family, member 9	AAH39102.1//CCDC152 protein, partial [Homo sapiens]
29781	2435	14.52	16.795	0.209990342	0.663204495	*	NCAPH2	GO:0016020//membrane;GO:0045171//intercellular bridge;GO:0005634//nucleus;GO:0005654//nucleoplasm;GO:0030054//cell junction;GO:0005694//chromosome	NA	GO:0030261//chromosome condensation	K11490//condensin-2 complex subunit H2	NP_001171940.1//condensin-2 complex subunit H2 isoform 3 [Homo sapiens];NP_689512.2//condensin-2 complex subunit H2 isoform 2 [Homo sapiens];XP_005261969.1//PREDICTED: condensin-2 complex subunit H2 isoform X1 [Homo sapiens];XP_016884282.1//PREDICTED: condensin-2 complex subunit H2 isoform X2 [Homo sapiens];NP_055366.3//condensin-2 complex subunit H2 isoform 1 [Homo sapiens]
27035	2178	0.11	0.105	-0.067114196	0.095578637	*	NOX1	GO:0071438//invadopodium membrane;GO:0043020//NADPH oxidase complex;GO:0016021//integral component of membrane;GO:0030054//cell junction;GO:0005886//plasma membrane;GO:0005769//early endosome	GO:0050661//NADP binding;GO:0046872//metal ion binding;GO:0048365//Rac GTPase binding;GO:0030171//voltage-gated proton channel activity;GO:0016175//superoxide-generating NADPH oxidase activity	GO:0006801//superoxide metabolic process;GO:0008217//regulation of blood pressure;GO:0046330//positive regulation of JNK cascade;GO:0051454//intracellular pH elevation;GO:0006739//NADP metabolic process;GO:0016477//cell migration;GO:0010575//positive regulation of vascular endothelial growth factor production;GO:0055114//oxidation-reduction process;GO:1990451//cellular stress response to acidic p…	K08008//NADPH oxidase 1	XP_010378484.1//PREDICTED: NADPH oxidase 1 isoform X1 [Rhinopithecus roxellana];XP_010378486.1//PREDICTED: NADPH oxidase 1 isoform X3 [Rhinopithecus roxellana];NP_039249.1//NADPH oxidase 1 isoform 2 [Homo sapiens];NP_008983.2//NADPH oxidase 1 isoform 1 [Homo sapiens];XP_010378485.1//PREDICTED: NADPH oxidase 1 isoform X2 [Rhinopithecus roxellana]
65094	2605	14.47	7.945	-0.864945797	0.864350985	*	JMJD4	NA	NA	NA	K17500//integrin-linked kinase-associated serine/threonine phosphatase 2C [EC:3.1.3.16];K11323//histone arginine demethylase JMJD6 [EC:1.14.11.-]	XP_011542564.1//PREDICTED: jmjC domain-containing protein 4 isoform X1 [Homo sapiens];NP_075383.2//jmjC domain-containing protein 4 isoform 1 [Homo sapiens];NP_001154937.1//jmjC domain-containing protein 4 isoform 2 [Homo sapiens]
10451	3491	0.51	0.355	-0.522678222	0.320846813	*	VAV3	GO:0070062//extracellular exosome;GO:0005829//cytosol;GO:0005886//plasma membrane	GO:0005070//SH3/SH2 adaptor activity;GO:0046872//metal ion binding;GO:0030676//Rac guanyl-nucleotide exchange factor activity;GO:0005085//guanyl-nucleotide exchange factor activity;GO:0005154//epidermal growth factor receptor binding;GO:0005089//Rho guanyl-nucleotide exchange factor activity;GO:0005096//GTPase activator activity	GO:0030032//lamellipodium assembly;GO:0045785//positive regulation of cell adhesion;GO:0030168//platelet activation;GO:0030890//positive regulation of B cell proliferation;GO:0043065//positive regulation of apoptotic process;GO:0007264//small GTPase mediated signal transduction;GO:0007229//integrin-mediated signaling pathway;GO:0006974//cellular response to DNA damage stimulus;GO:0050853//B cell …	K05730//guanine nucleotide exchange factor VAV	XP_016855543.1//PREDICTED: guanine nucleotide exchange factor VAV3 isoform X2 [Homo sapiens];NP_001073343.1//guanine nucleotide exchange factor VAV3 isoform 2 [Homo sapiens];XP_005270418.1//PREDICTED: guanine nucleotide exchange factor VAV3 isoform X5 [Homo sapiens];XP_016855542.1//PREDICTED: guanine nucleotide exchange factor VAV3 isoform X1 [Homo sapiens];XP_005270417.1//PREDICTED: guanine nucl…
4076	4113	165.77	103.47	-0.679970406	0.862591521	*	CAPRIN1	GO:0016020//membrane;GO:0030425//dendrite;GO:0010494//cytoplasmic stress granule;GO:0005887//integral component of plasma membrane;GO:0005829//cytosol;GO:0000932//P-body	GO:0003723//RNA binding	GO:0050775//positive regulation of dendrite morphogenesis;GO:0017148//negative regulation of translation;GO:0061003//positive regulation of dendritic spine morphogenesis	K18743//caprin-1	XP_014970037.1//PREDICTED: caprin-1 isoform X1 [Macaca mulatta]
342357	7365	3.51	2.525	-0.475187643	0.65043419	*	ZKSCAN2	GO:0005634//nucleus	GO:0046872//metal ion binding;GO:0003700//DNA binding transcription factor activity;GO:0003676//nucleic acid binding	GO:0006351//transcription, DNA-templated	K09228//KRAB domain-containing zinc finger protein;K09229//KRAB and SCAN domains-containing zinc finger protein	XP_002711899.1//PREDICTED: zinc finger protein with KRAB and SCAN domains 2 [Oryctolagus cuniculus];XP_011915743.1//PREDICTED: zinc finger protein with KRAB and SCAN domains 2 [Cercocebus atys]
9545	4290	4.19	3.635	-0.20499488	0.464782337	*	RAB3D	GO:0070062//extracellular exosome;GO:0030133//transport vesicle;GO:0005881//cytoplasmic microtubule;GO:0042588//zymogen granule;GO:0099503//secretory vesicle;GO:0005739//mitochondrion;GO:0005886//plasma membrane;GO:0035577//azurophil granule membrane	GO:0030742//GTP-dependent protein binding;GO:0031489//myosin V binding;GO:0005525//GTP binding;GO:0003924//GTPase activity	GO:0018125//peptidyl-cysteine methylation;GO:0045453//bone resorption;GO:0017157//regulation of exocytosis;GO:0043312//neutrophil degranulation;GO:1903307//positive regulation of regulated secretory pathway;GO:0015031//protein transport	K07884//Ras-related protein Rab-3D	NP_004274.1//ras-related protein Rab-3D [Homo sapiens]
3832	5101	31.66	24.845	-0.349705714	0.783415631	*	KIF11	GO:0016020//membrane;GO:0000922//spindle pole;GO:0005874//microtubule;GO:0005829//cytosol;GO:0005819//spindle;GO:0005871//kinesin complex	GO:0005524//ATP binding;GO:0003777//microtubule motor activity;GO:0008017//microtubule binding;GO:0019901//protein kinase binding;GO:0032403//protein complex binding;GO:0008574//ATP-dependent microtubule motor activity, plus-end-directed	GO:0000278//mitotic cell cycle;GO:0007018//microtubule-based movement;GO:0007059//chromosome segregation;GO:0006890//retrograde vesicle-mediated transport, Golgi to ER;GO:0046602//regulation of mitotic centrosome separation;GO:0007100//mitotic centrosome separation;GO:0007051//spindle organization;GO:0090307//mitotic spindle assembly;GO:0019886//antigen processing and presentation of exogenous pe…	K10398//kinesin family member 11	NP_004514.2//kinesin-like protein KIF11 [Homo sapiens]
51100	4792	9.24	14.21	0.620941798	0.832680629	*	SH3GLB1	GO:0016020//membrane;GO:0070062//extracellular exosome;GO:0031410//cytoplasmic vesicle;GO:0005741//mitochondrial outer membrane;GO:0005737//cytoplasm;GO:0030496//midbody;GO:0000139//Golgi membrane;GO:0043234//protein complex;GO:0005829//cytosol;GO:0005739//mitochondrion;GO:0000421//autophagosome membrane	GO:0008289//lipid binding;GO:0042802//identical protein binding;GO:0005504//fatty acid binding;GO:0042803//protein homodimerization activity;GO:0042171//lysophosphatidic acid acyltransferase activity;GO:0045296//cadherin binding	GO:0034198//cellular response to amino acid starvation;GO:1903955//positive regulation of protein targeting to mitochondrion;GO:0051084//'de novo' posttranslational protein folding;GO:0042149//cellular response to glucose starvation;GO:0006654//phosphatidic acid biosynthetic process;GO:0090148//membrane fission;GO:1903778//protein localization to vacuolar membrane;GO:0006914//autophagy;GO:0032465…	K11248//endophilin-B1	XP_016856898.1//PREDICTED: endophilin-B1 isoform X5 [Homo sapiens];NP_001193580.1//endophilin-B1 isoform 2 [Homo sapiens];XP_016856899.1//PREDICTED: endophilin-B1 isoform X6 [Homo sapiens];NP_057093.1//endophilin-B1 isoform 1 [Homo sapiens];XP_011539840.1//PREDICTED: endophilin-B1 isoform X2 [Homo sapiens];XP_006710735.1//PREDICTED: endophilin-B1 isoform X1 [Homo sapiens];NP_001193581.1//endophil…
9563	9042	7.14	8.835	0.307306061	0.685453204	*	H6PD	GO:0005788//endoplasmic reticulum lumen;GO:0005739//mitochondrion	GO:0050661//NADP binding;GO:0030246//carbohydrate binding;GO:0017057//6-phosphogluconolactonase activity;GO:0004345//glucose-6-phosphate dehydrogenase activity;GO:0047936//glucose 1-dehydrogenase [NAD(P)] activity	GO:0006006//glucose metabolic process;GO:0006098//pentose-phosphate shunt;GO:0097305//response to alcohol	K13937//hexose-6-phosphate dehydrogenase [EC:1.1.1.47 3.1.1.31]	XP_005263597.1//PREDICTED: GDH/6PGL endoplasmic bifunctional protein isoform X1 [Homo sapiens];NP_001269516.1//GDH/6PGL endoplasmic bifunctional protein isoform 1 precursor [Homo sapiens];NP_004276.2//GDH/6PGL endoplasmic bifunctional protein isoform 2 precursor [Homo sapiens];XP_018866215.1//PREDICTED: GDH/6PGL endoplasmic bifunctional protein isoform X1 [Gorilla gorilla gorilla]
10671	1126	19.45	23.335	0.262725312	0.729950621	*	DCTN6	GO:0005869//dynactin complex;GO:0005829//cytosol;GO:0005813//centrosome;GO:0000777//condensed chromosome kinetochore	NA	GO:0019886//antigen processing and presentation of exogenous peptide antigen via MHC class II;GO:0006888//ER to Golgi vesicle-mediated transport	K10428//dynactin 6	NP_006562.1//dynactin subunit 6 [Homo sapiens]
101930420	1430	0.01	0.01	0	0.095578637	*	LOC101930420	NA	NA	NA	K02685//DNA primase large subunit [EC:2.7.7.-]	XP_016863098.1//PREDICTED: DNA primase large subunit-like [Homo sapiens]
158131	945	0.05	0.01	-2.321928095	0.247573642	*	OR1Q1	GO:0016021//integral component of membrane;GO:0005886//plasma membrane	GO:0004888//transmembrane signaling receptor activity;GO:0004984//olfactory receptor activity;GO:0004930//G-protein coupled receptor activity	GO:0007186//G-protein coupled receptor signaling pathway;GO:0050907//detection of chemical stimulus involved in sensory perception	K04257//olfactory receptor	XP_003911321.2//olfactory receptor 1Q1 [Papio anubis]
1655	3931	110.74	117.6	0.086711633	0.538850105	*	DDX5	GO:0016020//membrane;GO:0031012//extracellular matrix;GO:0070062//extracellular exosome;GO:0005634//nucleus;GO:0005654//nucleoplasm;GO:0005737//cytoplasm;GO:0071013//catalytic step 2 spliceosome;GO:0005730//nucleolus;GO:0030529//intracellular ribonucleoprotein complex;GO:0071141//SMAD protein complex	GO:0003723//RNA binding;GO:0005524//ATP binding;GO:0004386//helicase activity;GO:0003730//mRNA 3'-UTR binding;GO:0050681//androgen receptor binding;GO:0070412//R-SMAD binding;GO:1990841//promoter-specific chromatin binding;GO:0048306//calcium-dependent protein binding;GO:0005516//calmodulin binding;GO:0070878//primary miRNA binding;GO:0003724//RNA helicase activity;GO:0003676//nucleic acid bindin…	GO:0072332//intrinsic apoptotic signaling pathway by p53 class mediator;GO:0000381//regulation of alternative mRNA splicing, via spliceosome;GO:0016049//cell growth;GO:0030521//androgen receptor signaling pathway;GO:0045893//positive regulation of transcription, DNA-templated;GO:0060765//regulation of androgen receptor signaling pathway;GO:0000122//negative regulation of transcription from RNA po…	K12823//ATP-dependent RNA helicase DDX5/DBP2 [EC:3.6.4.13]	NP_001307526.1//probable ATP-dependent RNA helicase DDX5 isoform b [Homo sapiens];AAI03319.1//DDX5 protein, partial [Bos taurus];ELR62224.1//Putative ATP-dependent RNA helicase DDX5, partial [Bos mutus]
260436	573	4.78	54.28	3.505338197	0.991827005	Up	FDCSP	GO:0005576//extracellular region	NA	NA	NA	NP_694542.1//follicular dendritic cell secreted peptide precursor [Homo sapiens]
5077	1938	7.12	6.295	-0.177670863	0.517793291	*	PAX3	GO:0005654//nucleoplasm	GO:0071837//HMG box domain binding;GO:0043565//sequence-specific DNA binding;GO:0003700//DNA binding transcription factor activity	GO:0007399//nervous system development;GO:0006355//regulation of transcription, DNA-templated;GO:0006351//transcription, DNA-templated;GO:0007517//muscle organ development;GO:0006366//transcription from RNA polymerase II promoter;GO:0045893//positive regulation of transcription, DNA-templated;GO:0006915//apoptotic process;GO:0009887//animal organ morphogenesis;GO:0007275//multicellular organism d…	K09381//paired box protein 3/7	XP_010610105.1//PREDICTED: paired box protein Pax-3 isoform X2 [Fukomys damarensis];NP_000429.2//paired box protein Pax-3 isoform PAX3a [Homo sapiens];ELR62418.1//Paired box protein Pax-3, partial [Bos mutus];XP_012497941.1//PREDICTED: paired box protein Pax-3 isoform X3 [Propithecus coquereli];NP_852122.1//paired box protein Pax-3 isoform PAX3 [Homo sapiens];XP_012420332.1//PREDICTED: paired box…
11269	2003	17.35	10.885	-0.672594255	0.844656337	*	DDX19B	GO:0016020//membrane;GO:0070062//extracellular exosome;GO:0005643//nuclear pore;GO:0031965//nuclear membrane;GO:0005730//nucleolus;GO:0005635//nuclear envelope;GO:0005737//cytoplasm;GO:0071013//catalytic step 2 spliceosome	GO:0003723//RNA binding;GO:0004004//ATP-dependent RNA helicase activity;GO:0005524//ATP binding;GO:0004386//helicase activity;GO:0003676//nucleic acid binding	GO:0006406//mRNA export from nucleus;GO:0010468//regulation of gene expression;GO:0008380//RNA splicing;GO:0010501//RNA secondary structure unwinding	K18655//ATP-dependent RNA helicase DDX19/DBP5 [EC:3.6.4.13]	XP_018867744.1//PREDICTED: ATP-dependent RNA helicase DDX19B isoform X1 [Gorilla gorilla gorilla];XP_012627910.1//ATP-dependent RNA helicase DDX19B isoform X1 [Microcebus murinus];XP_012627911.1//ATP-dependent RNA helicase DDX19B isoform X2 [Microcebus murinus];NP_001244101.1//ATP-dependent RNA helicase DDX19B isoform 4 [Homo sapiens];XP_012497005.1//PREDICTED: ATP-dependent RNA helicase DDX19B […
3779	1573	0.06	0.01	-2.584962501	0.27277371	*	KCNMB1	GO:0016021//integral component of membrane;GO:0005886//plasma membrane;GO:0008076//voltage-gated potassium channel complex	GO:0015459//potassium channel regulator activity;GO:0015269//calcium-activated potassium channel activity	GO:0071456//cellular response to hypoxia;GO:0071361//cellular response to ethanol;GO:0006813//potassium ion transport;GO:1901381//positive regulation of potassium ion transmembrane transport;GO:0097755//positive regulation of blood vessel diameter;GO:0007568//aging;GO:1903413//cellular response to bile acid;GO:0007268//chemical synaptic transmission;GO:0071805//potassium ion transmembrane transpo…	K04937//potassium large conductance calcium-activated channel subfamily M beta member 1	NP_004128.1//calcium-activated potassium channel subunit beta-1 [Homo sapiens]
5724	4191	0.18	0.14	-0.362570079	0.172881548	*	PTAFR	GO:0005622//intracellular;GO:0016021//integral component of membrane	GO:0001530//lipopolysaccharide binding;GO:0004992//platelet activating factor receptor activity;GO:0005543//phospholipid binding;GO:0001875//lipopolysaccharide receptor activity	GO:0048015//phosphatidylinositol-mediated signaling;GO:0006935//chemotaxis;GO:0032959//inositol trisphosphate biosynthetic process;GO:0001816//cytokine production;GO:0006954//inflammatory response	K04279//platelet-activating factor receptor	XP_012295357.1//platelet-activating factor receptor [Aotus nancymaae]
201254	835	36.4	37.73	0.05177365	0.363300982	*	CENPX	GO:0005654//nucleoplasm;GO:0043240//Fanconi anaemia nuclear complex;GO:0000777//condensed chromosome kinetochore;GO:0071821//FANCM-MHF complex	GO:0003677//DNA binding;GO:0003690//double-stranded DNA binding	GO:0006281//DNA repair;GO:0000712//resolution of meiotic recombination intermediates;GO:0031398//positive regulation of protein ubiquitination;GO:0051301//cell division;GO:0031297//replication fork processing;GO:0034080//CENP-A containing nucleosome assembly;GO:0036297//interstrand cross-link repair;GO:0051382//kinetochore assembly	K04948//cyclic nucleotide gated channel alpha 1;K09291//nucleoprotein TPR;K15360//centromere protein X	XP_016879818.1//PREDICTED: centromere protein X isoform X5 [Homo sapiens];XP_018881973.1//PREDICTED: centromere protein X isoform X3 [Gorilla gorilla gorilla];XP_016879816.1//PREDICTED: centromere protein X isoform X2 [Homo sapiens];AAX27955.1//unknown, partial [Schistosoma japonicum];XP_016786447.1//PREDICTED: centromere protein X isoform X4 [Pan troglodytes];XP_016879815.1//PREDICTED: centromer…
55585	3223	52.88	70.145	0.407618094	0.808842727	*	UBE2Q1	GO:0005634//nucleus;GO:0005829//cytosol;GO:0030175//filopodium	GO:0005524//ATP binding;GO:0061631//ubiquitin conjugating enzyme activity	GO:0007617//mating behavior;GO:0009566//fertilization;GO:0001967//suckling behavior;GO:0061458//reproductive system development;GO:0070459//prolactin secretion;GO:0007566//embryo implantation	K10582//ubiquitin-conjugating enzyme E2 Q [EC:2.3.2.23]	XP_014445213.1//PREDICTED: ubiquitin-conjugating enzyme E2 Q1 [Tupaia chinensis]
283375	1735	0.03	0.035	0.222392421	0.116805721	*	SLC39A5	GO:0070062//extracellular exosome;GO:0016323//basolateral plasma membrane;GO:0005887//integral component of plasma membrane;GO:0016021//integral component of membrane	GO:0046873//metal ion transmembrane transporter activity;GO:0005385//zinc ion transmembrane transporter activity	GO:0034224//cellular response to zinc ion starvation;GO:0061351//neural precursor cell proliferation;GO:0001654//eye development;GO:0006882//cellular zinc ion homeostasis;GO:0030509//BMP signaling pathway;GO:0070315//G1 to G0 transition involved in cell differentiation;GO:0048026//positive regulation of mRNA splicing, via spliceosome;GO:0071578//zinc II ion transmembrane import	K14711//solute carrier family 39 (zinc transporter), member 5	NP_775867.2//zinc transporter ZIP5 precursor [Homo sapiens];XP_016874674.1//PREDICTED: zinc transporter ZIP5 isoform X2 [Homo sapiens]
79738	3583	4.49	6.43	0.518103293	0.753334468	*	BBS10	GO:0005929//cilium	GO:0005524//ATP binding;GO:0001103//RNA polymerase II repressing transcription factor binding	GO:0051131//chaperone-mediated protein complex assembly;GO:0043254//regulation of protein complex assembly;GO:0001895//retina homeostasis;GO:0050896//response to stimulus;GO:1905515//non-motile cilium assembly;GO:0007601//visual perception;GO:0045494//photoreceptor cell maintenance	K19401//Bardet-Biedl syndrome 10 protein	NP_078961.3//Bardet-Biedl syndrome 10 protein [Homo sapiens]
116842	707	0.07	0.17	1.280107919	0.315965719	*	LEAP2	GO:0005576//extracellular region	NA	GO:0050832//defense response to fungus;GO:0061844//antimicrobial humoral immune response mediated by antimicrobial peptide;GO:0042742//defense response to bacterium;GO:0019730//antimicrobial humoral response	NA	NP_443203.1//liver-expressed antimicrobial peptide 2 precursor [Homo sapiens]
55299	1303	82.13	101.1	0.299801794	0.774958851	*	BRIX1	GO:0005634//nucleus;GO:0005730//nucleolus	GO:0003723//RNA binding	GO:0042254//ribosome biogenesis;GO:0000027//ribosomal large subunit assembly	K14820//ribosome biogenesis protein BRX1	NP_060791.3//ribosome biogenesis protein BRX1 homolog [Homo sapiens]
120376	1104	0.01	0.01	0	0.095578637	*	COLCA2	GO:0005737//cytoplasm	NA	NA	NA	AHA49746.1//colorectal cancer associated two [Homo sapiens];XP_016872686.1//PREDICTED: colorectal cancer-associated protein 2 isoform X2 [Homo sapiens];XP_012326006.1//colorectal cancer-associated protein 2 [Aotus nancymaae];XP_016872685.1//PREDICTED: colorectal cancer-associated protein 2 isoform X1 [Homo sapiens];NP_001258387.1//colorectal cancer-associated protein 2 isoform 1 [Homo sapiens];AH…
347454	1607	0.26	0.075	-1.793549123	0.428003859	*	SOWAHD	NA	NA	NA	K16628//collagen, type VII, alpha;K00750//glycogenin [EC:2.4.1.186];K17963//peroxisome proliferator-activated receptor gamma coactivator-related protein 1	NP_001099046.1//ankyrin repeat domain-containing protein SOWAHD [Homo sapiens]
51241	1709	11.23	15.275	0.443814452	0.792269709	*	COX16	GO:0016021//integral component of membrane;GO:0031966//mitochondrial membrane	NA	NA	K18182//cytochrome c oxidase assembly protein subunit 16	NP_001191019.1//cytochrome c oxidase assembly protein COX16 homolog, mitochondrial isoform 2 [Homo sapiens];XP_012511500.1//PREDICTED: uncharacterized protein LOC105819743 [Propithecus coquereli]
1018	1584	2.78	1.865	-0.575909252	0.660480163	*	CDK3	GO:0005634//nucleus;GO:0000307//cyclin-dependent protein kinase holoenzyme complex;GO:0005737//cytoplasm	GO:0004693//cyclin-dependent protein serine/threonine kinase activity;GO:0005524//ATP binding;GO:0030332//cyclin binding	GO:0010468//regulation of gene expression;GO:0007165//signal transduction;GO:0006468//protein phosphorylation;GO:0010389//regulation of G2/M transition of mitotic cell cycle;GO:0008283//cell proliferation;GO:0045023//G0 to G1 transition;GO:0010033//response to organic substance;GO:0051301//cell division;GO:0007275//multicellular organism development;GO:0000082//G1/S transition of mitotic cell cyc…	K02088//cyclin-dependent kinase 3 [EC:2.7.11.22]	XP_017391292.1//PREDICTED: cyclin-dependent kinase 3 isoform X1 [Cebus capucinus imitator];XP_018882623.1//PREDICTED: cyclin-dependent kinase 3 [Gorilla gorilla gorilla];XP_008964060.1//PREDICTED: cyclin-dependent kinase 3 isoform X1 [Pan paniscus];NP_001249.1//cyclin-dependent kinase 3 [Homo sapiens]
9924	5297	5.57	5.59	0.005170956	0.112889494	*	PAN2	GO:0005634//nucleus;GO:0005829//cytosol;GO:0031251//PAN complex;GO:0000932//P-body	GO:0004535//poly(A)-specific ribonuclease activity;GO:0046872//metal ion binding;GO:0000175//3'-5'-exoribonuclease activity;GO:0003676//nucleic acid binding	GO:0006397//mRNA processing;GO:0010606//positive regulation of cytoplasmic mRNA processing body assembly;GO:0000289//nuclear-transcribed mRNA poly(A) tail shortening	K12571//PAB-dependent poly(A)-specific ribonuclease subunit 2 [EC:3.1.13.4]	NP_055686.3//PAB-dependent poly(A)-specific ribonuclease subunit PAN2 isoform 3 [Homo sapiens];NP_001159751.1//PAB-dependent poly(A)-specific ribonuclease subunit PAN2 isoform 2 [Homo sapiens];Q504Q3.3//RecName: Full=PAB-dependent poly(A)-specific ribonuclease subunit PAN2; Short=hPan2; AltName: Full=Inactive ubiquitin carboxyl-terminal hydrolase 52; AltName: Full=PAB1P-dependent poly(A)-nuclease…
259290	1021	0.05	0.01	-2.321928095	0.247573642	*	TAS2R31	GO:0016021//integral component of membrane;GO:0005886//plasma membrane	GO:0033038//bitter taste receptor activity;GO:0004930//G-protein coupled receptor activity	GO:0001580//detection of chemical stimulus involved in sensory perception of bitter taste	K08474//taste receptor type 2	NP_795366.2//taste receptor type 2 member 31 [Homo sapiens]
78991	2313	6.6	6.19	-0.092526615	0.339406323	*	PCYOX1L	GO:0005774//vacuolar membrane;GO:0031093//platelet alpha granule lumen;GO:0016020//membrane;GO:0005576//extracellular region	GO:0001735//prenylcysteine oxidase activity	GO:0030328//prenylcysteine catabolic process;GO:0002576//platelet degranulation;GO:0030327//prenylated protein catabolic process	K05906//prenylcysteine oxidase / farnesylcysteine lyase [EC:1.8.3.5 1.8.3.6]	XP_011535982.1//PREDICTED: prenylcysteine oxidase-like isoform X1 [Homo sapiens];NP_001287983.1//prenylcysteine oxidase-like isoform 2 [Homo sapiens];NP_001287986.1//prenylcysteine oxidase-like isoform 3 [Homo sapiens];NP_076933.3//prenylcysteine oxidase-like isoform 1 precursor [Homo sapiens];XP_021795546.1//prenylcysteine oxidase-like isoform X1 [Papio anubis]
9765	7193	7.89	4.275	-0.88410088	0.845677961	*	ZFYVE16	GO:0043231//intracellular membrane-bounded organelle;GO:0031901//early endosome membrane;GO:0005829//cytosol;GO:0005769//early endosome	GO:0005547//phosphatidylinositol-3,4,5-trisphosphate binding;GO:0046872//metal ion binding;GO:0008565//protein transporter activity;GO:0005545//1-phosphatidylinositol binding	GO:0016197//endosomal transport;GO:0016050//vesicle organization;GO:0006622//protein targeting to lysosome;GO:0007165//signal transduction;GO:0030100//regulation of endocytosis;GO:0030509//BMP signaling pathway	K04679//MAD, mothers against decapentaplegic interacting protein	NP_001271166.1//zinc finger FYVE domain-containing protein 16 isoform b [Homo sapiens];NP_055548.3//zinc finger FYVE domain-containing protein 16 isoform a [Homo sapiens];XP_016865582.1//PREDICTED: zinc finger FYVE domain-containing protein 16 isoform X2 [Homo sapiens];XP_005248689.1//PREDICTED: zinc finger FYVE domain-containing protein 16 isoform X1 [Homo sapiens]
741	1358	16.62	19.515	0.231663081	0.695896475	*	ZNHIT2	NA	GO:0046872//metal ion binding	GO:0022008//neurogenesis	K02888//large subunit ribosomal protein L21	NP_055020.1//zinc finger HIT domain-containing protein 2 [Homo sapiens]
2806	2488	97.48	87.41	-0.157307913	0.670753164	*	GOT2	GO:0005759//mitochondrial matrix;GO:0070062//extracellular exosome;GO:0009986//cell surface;GO:0043234//protein complex;GO:0043209//myelin sheath;GO:0005743//mitochondrial inner membrane;GO:0005739//mitochondrion;GO:0005886//plasma membrane;GO:0043204//perikaryon	GO:0047578//4-hydroxyglutamate transaminase activity;GO:0003723//RNA binding;GO:0016597//amino acid binding;GO:0004069//L-aspartate:2-oxoglutarate aminotransferase activity;GO:0016212//kynurenine-oxoglutarate transaminase activity;GO:0042803//protein homodimerization activity;GO:0005543//phospholipid binding;GO:0080130//L-phenylalanine:2-oxoglutarate aminotransferase activity;GO:0030170//pyridoxa…	GO:0019550//glutamate catabolic process to aspartate;GO:0008652//cellular amino acid biosynthetic process;GO:0015908//fatty acid transport;GO:0006531//aspartate metabolic process;GO:0006532//aspartate biosynthetic process;GO:0006094//gluconeogenesis;GO:0019470//4-hydroxyproline catabolic process;GO:0019551//glutamate catabolic process to 2-oxoglutarate;GO:0045471//response to ethanol;GO:0006533//…	K14455//aspartate aminotransferase, mitochondrial [EC:2.6.1.1]	NP_001273149.1//aspartate aminotransferase, mitochondrial isoform 2 precursor [Homo sapiens];NP_002071.2//aspartate aminotransferase, mitochondrial isoform 1 precursor [Homo sapiens]
59284	2026	1.78	0.555	-1.681317565	0.807196776	Down	CACNG7	NA	NA	NA	K04872//voltage-dependent calcium channel gamma-7	XP_005259181.1//PREDICTED: voltage-dependent calcium channel gamma-7 subunit isoform X1 [Homo sapiens];XP_008986842.1//PREDICTED: voltage-dependent calcium channel gamma-7 subunit [Callithrix jacchus];EAW72165.1//calcium channel, voltage-dependent, gamma subunit 7, isoform CRA_d [Homo sapiens]
7439	3859	0.11	0.135	0.295455884	0.152959873	*	BEST1	GO:0016020//membrane;GO:0016323//basolateral plasma membrane;GO:0005829//cytosol;GO:0016021//integral component of membrane;GO:0034707//chloride channel complex;GO:0005886//plasma membrane	GO:0005229//intracellular calcium activated chloride channel activity;GO:0042802//identical protein binding;GO:0005254//chloride channel activity;GO:0015106//bicarbonate transmembrane transporter activity	GO:0030321//transepithelial chloride transport;GO:0051924//regulation of calcium ion transport;GO:0050908//detection of light stimulus involved in visual perception;GO:0006821//chloride transport;GO:0034220//ion transmembrane transport;GO:0007601//visual perception	K13878//bestrophin-1	XP_005274267.1//PREDICTED: bestrophin-1 isoform X1 [Homo sapiens];XP_011543535.1//PREDICTED: bestrophin-1 isoform X6 [Homo sapiens];XP_011543532.1//PREDICTED: bestrophin-1 isoform X2 [Homo sapiens];XP_018891909.1//PREDICTED: bestrophin-1 isoform X2 [Gorilla gorilla gorilla];AAH41664.1//BEST1 protein [Homo sapiens];XP_016873718.1//PREDICTED: bestrophin-1 isoform X5 [Homo sapiens];XP_012367626.1//P…
7922	2310	38.96	46.345	0.250420023	0.741983086	*	SLC39A7	GO:0016020//membrane;GO:0005654//nucleoplasm;GO:0005783//endoplasmic reticulum;GO:0005794//Golgi apparatus;GO:0016021//integral component of membrane;GO:0005789//endoplasmic reticulum membrane	GO:0046873//metal ion transmembrane transporter activity;GO:0005385//zinc ion transmembrane transporter activity	GO:0006882//cellular zinc ion homeostasis;GO:0071577//zinc II ion transmembrane transport	K14713//solute carrier family 39 (zinc transporter), member 7	NP_001275706.1//zinc transporter SLC39A7 isoform 2 [Homo sapiens];NP_008910.2//zinc transporter SLC39A7 isoform 1 precursor [Homo sapiens]
9241	1892	1.99	2.715	0.448183767	0.58964754	*	NOG	GO:0005615//extracellular space;GO:0005576//extracellular region	GO:0019955//cytokine binding;GO:0042803//protein homodimerization activity	GO:0060044//negative regulation of cardiac muscle cell proliferation;GO:0060272//embryonic skeletal joint morphogenesis;GO:0001649//osteoblast differentiation;GO:0048712//negative regulation of astrocyte differentiation;GO:0060425//lung morphogenesis;GO:0060412//ventricular septum morphogenesis;GO:0061053//somite development;GO:0035019//somatic stem cell population maintenance;GO:0051216//cartila…	K04658//noggin	XP_007176240.1//PREDICTED: noggin [Balaenoptera acutorostrata scammoni]
100128927	3546	1.56	1	-0.641546029	0.569498836	*	ZBTB42	NA	NA	NA	K09228//KRAB domain-containing zinc finger protein	EAW81885.1//hCG1802417, isoform CRA_b [Homo sapiens]
23240	5109	4.75	2.89	-0.716858021	0.776548045	*	TMEM131L	GO:0005783//endoplasmic reticulum;GO:0016021//integral component of membrane;GO:0005886//plasma membrane;GO:0005737//cytoplasm	NA	GO:0033088//negative regulation of immature T cell proliferation in thymus;GO:0090090//negative regulation of canonical Wnt signaling pathway;GO:0016055//Wnt signaling pathway	K09228//KRAB domain-containing zinc finger protein;K12581//CCR4-NOT transcription complex subunit 7/8;K11447//histone demethylase [EC:1.14.11.-];K15696//RING finger protein 113B	XP_011530085.1//PREDICTED: transmembrane protein 131-like isoform X6 [Homo sapiens];EAX04956.1//KIAA0922, isoform CRA_a [Homo sapiens];XP_016863415.1//PREDICTED: transmembrane protein 131-like isoform X5 [Homo sapiens];NP_001124479.1//transmembrane protein 131-like isoform 1 precursor [Homo sapiens];XP_011530082.1//PREDICTED: transmembrane protein 131-like isoform X1 [Homo sapiens];XP_016863413.1…
3880	1490	0.09	0.045	-1	0.214995176	*	KRT19	GO:0070062//extracellular exosome;GO:0016327//apicolateral plasma membrane;GO:0043034//costamere;GO:1990357//terminal web;GO:0071944//cell periphery;GO:0005882//intermediate filament;GO:0030018//Z disc;GO:0005829//cytosol;GO:0042383//sarcolemma;GO:0016010//dystrophin-associated glycoprotein complex;GO:0005886//plasma membrane	GO:0008307//structural constituent of muscle;GO:0005200//structural constituent of cytoskeleton;GO:0032403//protein complex binding	GO:0060706//cell differentiation involved in embryonic placenta development;GO:0045214//sarcomere organization;GO:0007219//Notch signaling pathway;GO:0031424//keratinization;GO:0016032//viral process;GO:0043627//response to estrogen;GO:0070268//cornification	K07604//type I keratin, acidic	NP_002267.2//keratin, type I cytoskeletal 19 [Homo sapiens]
3192	6898	128.07	136.635	0.093394519	0.540950111	*	HNRNPU	GO:0005634//nucleus;GO:0009986//cell surface;GO:0070937//CRD-mediated mRNA stability complex;GO:0030529//intracellular ribonucleoprotein complex;GO:0005813//centrosome;GO:0019013//viral nucleocapsid;GO:0071013//catalytic step 2 spliceosome	GO:0003779//actin binding;GO:0005524//ATP binding;GO:0003682//chromatin binding;GO:0031490//chromatin DNA binding	GO:1990830//cellular response to leukemia inhibitory factor;GO:0071385//cellular response to glucocorticoid stimulus;GO:0055013//cardiac muscle cell development;GO:0071549//cellular response to dexamethasone stimulus	K12888//heterogeneous nuclear ribonucleoprotein U	NP_114032.2//heterogeneous nuclear ribonucleoprotein U isoform a [Homo sapiens];NP_004492.2//heterogeneous nuclear ribonucleoprotein U isoform b [Homo sapiens];XP_012299142.1//heterogeneous nuclear ribonucleoprotein U isoform X2 [Aotus nancymaae]
4294	3285	6.01	11.115	0.887071052	0.86020773	*	MAP3K10	GO:0005737//cytoplasm	GO:0003714//transcription corepressor activity;GO:0004674//protein serine/threonine kinase activity;GO:0043425//bHLH transcription factor binding;GO:0005524//ATP binding;GO:0004672//protein kinase activity;GO:0004706//JUN kinase kinase kinase activity;GO:0042803//protein homodimerization activity	GO:0046330//positive regulation of JNK cascade;GO:0045892//negative regulation of transcription, DNA-templated;GO:0007165//signal transduction;GO:0043433//negative regulation of DNA binding transcription factor activity;GO:0043507//positive regulation of JUN kinase activity;GO:0046777//protein autophosphorylation;GO:0007254//JNK cascade;GO:0006915//apoptotic process;GO:0007257//activation of JUN …	K04418//mitogen-activated protein kinase kinase kinase 10 [EC:2.7.11.25]	XP_011525283.1//PREDICTED: mitogen-activated protein kinase kinase kinase 10 isoform X1 [Homo sapiens];XP_017177777.1//PREDICTED: mitogen-activated protein kinase kinase kinase 10 isoform X2 [Mus musculus];NP_002437.2//mitogen-activated protein kinase kinase kinase 10 [Homo sapiens];XP_006723285.1//PREDICTED: mitogen-activated protein kinase kinase kinase 10 isoform X3 [Homo sapiens];XP_011525284…
55588	3669	15.8	21.05	0.413895675	0.79243998	*	MED29	GO:0005654//nucleoplasm;GO:0016592//mediator complex	NA	GO:0006355//regulation of transcription, DNA-templated;GO:0006351//transcription, DNA-templated	K15142//mediator of RNA polymerase II transcription subunit 29	XP_011828762.1//PREDICTED: mediator of RNA polymerase II transcription subunit 29 isoform X1 [Mandrillus leucophaeus];NP_060062.1//mediator of RNA polymerase II transcription subunit 29 isoform 1 [Homo sapiens]
10498	3133	81.44	32.975	-1.304364902	0.924853851	Down	CARM1	GO:0090575//RNA polymerase II transcription factor complex;GO:0005634//nucleus;GO:0005654//nucleoplasm;GO:0005829//cytosol;GO:0005737//cytoplasm	GO:0035642//histone methyltransferase activity (H3-R17 specific);GO:0035242//protein-arginine omega-N asymmetric methyltransferase activity;GO:0008469//histone-arginine N-methyltransferase activity;GO:0001105//RNA polymerase II transcription coactivator activity;GO:0008276//protein methyltransferase activity;GO:0030374//ligand-dependent nuclear receptor transcription coactivator activity;GO:00420…	GO:0016571//histone methylation;GO:0006355//regulation of transcription, DNA-templated;GO:0034970//histone H3-R2 methylation;GO:2000171//negative regulation of dendrite development;GO:0060350//endochondral bone morphogenesis;GO:0032091//negative regulation of protein binding;GO:0019216//regulation of lipid metabolic process;GO:0030520//intracellular estrogen receptor signaling pathway;GO:1902415/…	K05931//type I protein arginine methyltransferase [EC:2.1.1.319]	NP_954592.1//histone-arginine methyltransferase CARM1 [Homo sapiens];XP_008572026.1//PREDICTED: histone-arginine methyltransferase CARM1 [Galeopterus variegatus];XP_006068445.1//PREDICTED: histone-arginine methyltransferase CARM1 isoform X2 [Bubalus bubalis];XP_005259765.1//PREDICTED: histone-arginine methyltransferase CARM1 isoform X1 [Homo sapiens];XP_016790515.1//PREDICTED: histone-arginine me…
5159	5733	6.54	1.315	-2.314227836	0.946478234	Down	PDGFRB	GO:0009986//cell surface;GO:0016324//apical plasma membrane;GO:0031410//cytoplasmic vesicle;GO:0016021//integral component of membrane;GO:0005737//cytoplasm	GO:0043548//phosphatidylinositol 3-kinase binding;GO:0005524//ATP binding;GO:0019899//enzyme binding;GO:0004714//transmembrane receptor protein tyrosine kinase activity;GO:0046934//phosphatidylinositol-4,5-bisphosphate 3-kinase activity	GO:0007169//transmembrane receptor protein tyrosine kinase signaling pathway;GO:0060326//cell chemotaxis;GO:0055003//cardiac myofibril assembly;GO:0035909//aorta morphogenesis;GO:0007568//aging	K05089//platelet-derived growth factor receptor beta [EC:2.7.10.1]	NP_002600.1//platelet-derived growth factor receptor beta isoform 1 precursor [Homo sapiens]
1545	5160	0.46	0.73	0.666262603	0.422214655	*	CYP1B1	GO:0043231//intracellular membrane-bounded organelle;GO:0031090//organelle membrane;GO:0005739//mitochondrion;GO:0005789//endoplasmic reticulum membrane	GO:0016705//oxidoreductase activity, acting on paired donors, with incorporation or reduction of molecular oxygen;GO:0020037//heme binding;GO:0005506//iron ion binding;GO:0070330//aromatase activity;GO:0004497//monooxygenase activity;GO:0019825//oxygen binding;GO:0016712//oxidoreductase activity, acting on paired donors, with incorporation or reduction of molecular oxygen, reduced flavin or flavo…	GO:0019369//arachidonic acid metabolic process;GO:0061304//retinal blood vessel morphogenesis;GO:0030199//collagen fibril organization;GO:0006725//cellular aromatic compound metabolic process;GO:0007601//visual perception;GO:0071603//endothelial cell-cell adhesion;GO:0043065//positive regulation of apoptotic process;GO:0016125//sterol metabolic process;GO:0045766//positive regulation of angiogene…	K07410//cytochrome P450 family 1 subfamily B polypeptide 1 [EC:1.14.14.1]	NP_000095.2//cytochrome P450 1B1 [Homo sapiens]
55255	2630	14.26	11.75	-0.279313225	0.711107327	*	WDR41	GO:0005765//lysosomal membrane;GO:1990316//Atg1/ULK1 kinase complex;GO:0005737//cytoplasm;GO:0032045//guanyl-nucleotide exchange factor complex	GO:0017112//Rab guanyl-nucleotide exchange factor activity	GO:0065009//regulation of molecular function;GO:0006914//autophagy;GO:0010506//regulation of autophagy	K12857//Prp8 binding protein;K10260//F-box and WD-40 domain protein 7;K11798//bromodomain and WD repeat domain containing protein 1/3	NP_060738.2//WD repeat-containing protein 41 [Homo sapiens];XP_011541809.1//PREDICTED: WD repeat-containing protein 41 isoform X5 [Homo sapiens];XP_016865095.1//PREDICTED: WD repeat-containing protein 41 isoform X2 [Homo sapiens];XP_011541807.1//PREDICTED: WD repeat-containing protein 41 isoform X1 [Homo sapiens];XP_005248608.1//PREDICTED: WD repeat-containing protein 41 isoform X3 [Homo sapiens]
8352	459	0.22	0.38	0.788495895	0.344514445	*	HIST1H3C	NA	NA	NA	K11253//histone H3	XP_012669845.1//PREDICTED: uncharacterized protein LOC105888650 [Clupea harengus]
1058	1418	14.99	6.79	-1.142516904	0.906975424	Down	CENPA	GO:0005634//nucleus;GO:0005654//nucleoplasm;GO:0000780//condensed nuclear chromosome, centromeric region;GO:0000775//chromosome, centromeric region;GO:0000788//nuclear nucleosome;GO:0000939//condensed chromosome inner kinetochore;GO:0000778//condensed nuclear chromosome kinetochore;GO:0005829//cytosol;GO:0031618//nuclear pericentric heterochromatin;GO:0000786//nucleosome	GO:0003677//DNA binding;GO:0003682//chromatin binding;GO:0046982//protein heterodimerization activity;GO:0031492//nucleosomal DNA binding	GO:0000132//establishment of mitotic spindle orientation;GO:0000281//mitotic cytokinesis;GO:0071459//protein localization to chromosome, centromeric region;GO:0007062//sister chromatid cohesion;GO:0006334//nucleosome assembly;GO:0034080//CENP-A containing nucleosome assembly;GO:0016032//viral process;GO:0051382//kinetochore assembly	K11495//histone H3-like centromeric protein A	NP_001035891.1//histone H3-like centromeric protein A isoform b [Homo sapiens];NP_001800.1//histone H3-like centromeric protein A isoform a [Homo sapiens]
7561	2967	1.77	1.415	-0.322947307	0.424938986	*	ZNF14	GO:0005634//nucleus	GO:0046872//metal ion binding;GO:0003677//DNA binding	GO:0006355//regulation of transcription, DNA-templated;GO:0006351//transcription, DNA-templated	K09228//KRAB domain-containing zinc finger protein	BAA86990.1//gonadotropin inducible transcription repressor-4 [Homo sapiens]
10287	1630	21.66	22.38	0.047176793	0.329814405	*	RGS19	GO:0016020//membrane;GO:0045121//membrane raft;GO:0005903//brush border;GO:0005794//Golgi apparatus;GO:0031410//cytoplasmic vesicle;GO:0030136//clathrin-coated vesicle	GO:0001965//G-protein alpha-subunit binding;GO:0005096//GTPase activator activity	GO:0007186//G-protein coupled receptor signaling pathway;GO:0007264//small GTPase mediated signal transduction;GO:0009968//negative regulation of signal transduction;GO:0006914//autophagy	K16449//regulator of G-protein signaling	NP_005864.1//regulator of G-protein signaling 19 [Homo sapiens];XP_011526786.1//PREDICTED: regulator of G-protein signaling 19 isoform X1 [Homo sapiens];XP_019492889.1//PREDICTED: regulator of G-protein signaling 19 isoform X1 [Hipposideros armiger];XP_005604926.1//PREDICTED: regulator of G-protein signaling 19 isoform X1 [Equus caballus]
55723	1746	52.52	28.44	-0.884945451	0.87876724	*	ASF1B	GO:0005634//nucleus;GO:0005654//nucleoplasm;GO:0000785//chromatin;GO:0043234//protein complex;GO:0000790//nuclear chromatin	GO:0042393//histone binding	GO:0006333//chromatin assembly or disassembly;GO:0030154//cell differentiation;GO:0006355//regulation of transcription, DNA-templated;GO:0006334//nucleosome assembly;GO:0006351//transcription, DNA-templated;GO:0007283//spermatogenesis;GO:0006335//DNA replication-dependent nucleosome assembly;GO:0016569//covalent chromatin modification;GO:0007275//multicellular organism development;GO:0006336//DNA…	K10753//histone chaperone ASF1	NP_060624.1//histone chaperone ASF1B [Homo sapiens]
84667	1755	7.06	4.695	-0.588543026	0.787161587	*	HES7	GO:0005634//nucleus	GO:0003677//DNA binding;GO:0000977//RNA polymerase II regulatory region sequence-specific DNA binding;GO:0008134//transcription factor binding;GO:0046983//protein dimerization activity	GO:0007498//mesoderm development;GO:0006351//transcription, DNA-templated;GO:0048511//rhythmic process;GO:0036342//post-anal tail morphogenesis;GO:0000122//negative regulation of transcription from RNA polymerase II promoter;GO:0014807//regulation of somitogenesis;GO:0001756//somitogenesis;GO:0007219//Notch signaling pathway;GO:0001501//skeletal system development	K09087//hairy and enhancer of split 2/6/7	XP_016880721.1//PREDICTED: transcription factor HES-7 isoform X1 [Homo sapiens];NP_115969.2//transcription factor HES-7 isoform 2 [Homo sapiens];XP_011522343.1//PREDICTED: transcription factor HES-7 isoform X2 [Homo sapiens]
1535	796	143.1	119.5	-0.260013054	0.759237187	*	CYBA	GO:0016020//membrane;GO:0030425//dendrite;GO:0097038//perinuclear endoplasmic reticulum;GO:0016324//apical plasma membrane;GO:0043025//neuronal cell body;GO:0016021//integral component of membrane;GO:0005739//mitochondrion;GO:0070821//tertiary granule membrane;GO:0005886//plasma membrane;GO:0005634//nucleus;GO:0005925//focal adhesion;GO:0030670//phagocytic vesicle membrane;GO:0005768//endosome;GO…	GO:0009055//electron transfer activity;GO:0046872//metal ion binding;GO:0020037//heme binding;GO:0046982//protein heterodimerization activity;GO:0017124//SH3 domain binding;GO:0016175//superoxide-generating NADPH oxidase activity	GO:0006801//superoxide metabolic process;GO:0032930//positive regulation of superoxide anion generation;GO:0071260//cellular response to mechanical stimulus;GO:1903428//positive regulation of reactive oxygen species biosynthetic process;GO:1904385//cellular response to angiotensin;GO:0017004//cytochrome complex assembly;GO:1900426//positive regulation of defense response to bacterium;GO:0071356//…	K08009//cytochrome b-245, alpha polypeptide	NP_000092.2//cytochrome b-245 light chain [Homo sapiens];XP_011521207.1//PREDICTED: cytochrome b-245 light chain isoform X1 [Homo sapiens]
3775	2161	9.92	13.205	0.412672276	0.773369658	*	KCNK1	GO:0043231//intracellular membrane-bounded organelle;GO:0030425//dendrite;GO:0016324//apical plasma membrane;GO:1902937//inward rectifier potassium channel complex;GO:0031526//brush border membrane;GO:0030054//cell junction;GO:0043204//perikaryon;GO:0005768//endosome;GO:0005887//integral component of plasma membrane;GO:0016021//integral component of membrane;GO:0045202//synapse;GO:0055037//recycl…	GO:0005267//potassium channel activity;GO:0005242//inward rectifier potassium channel activity;GO:0042802//identical protein binding;GO:0005272//sodium channel activity;GO:0022841//potassium ion leak channel activity	GO:0035094//response to nicotine;GO:0006813//potassium ion transport;GO:0061337//cardiac conduction;GO:0035725//sodium ion transmembrane transport;GO:0030322//stabilization of membrane potential;GO:0071805//potassium ion transmembrane transport;GO:0060075//regulation of resting membrane potential	K04912//potassium channel subfamily K member 1	XP_018891713.1//PREDICTED: potassium channel subfamily K member 1 [Gorilla gorilla gorilla];NP_002236.1//potassium channel subfamily K member 1 [Homo sapiens]
4978	7108	0.01	0.01	0	0.095578637	*	OPCML	GO:0070062//extracellular exosome;GO:0005576//extracellular region;GO:0005886//plasma membrane;GO:0031225//anchored component of membrane	NA	GO:0007155//cell adhesion;GO:0006501//C-terminal protein lipidation;GO:0008038//neuron recognition	K06773//opioid binding protein/cell adhesion molecule-like	XP_019276988.1//PREDICTED: opioid-binding protein/cell adhesion molecule isoform X2 [Panthera pardus];XP_017197974.1//PREDICTED: LOW QUALITY PROTEIN: opioid-binding protein/cell adhesion molecule [Oryctolagus cuniculus];XP_012595083.1//opioid-binding protein/cell adhesion molecule isoform X3 [Microcebus murinus];XP_006718909.1//PREDICTED: opioid-binding protein/cell adhesion molecule isoform X1 […
3780	2197	1.35	0.655	-1.043392596	0.670412623	*	KCNN1	NA	NA	NA	K04942//potassium intermediate/small conductance calcium-activated channel subfamily N member 1	XP_011526306.1//PREDICTED: small conductance calcium-activated potassium channel protein 1 isoform X3 [Homo sapiens];XP_005259963.1//PREDICTED: small conductance calcium-activated potassium channel protein 1 isoform X2 [Homo sapiens];XP_005259962.1//PREDICTED: small conductance calcium-activated potassium channel protein 1 isoform X1 [Homo sapiens];XP_005259964.1//PREDICTED: small conductance cal…
10891	3948	0.19	0.72	1.921997488	0.652307168	*	PPARGC1A	GO:0043231//intracellular membrane-bounded organelle;GO:0005665//DNA-directed RNA polymerase II, core complex;GO:0005634//nucleus;GO:0005654//nucleoplasm;GO:0097440//apical dendrite;GO:1990844//interfibrillar mitochondrion;GO:0022626//cytosolic ribosome	GO:0003723//RNA binding;GO:0030331//estrogen receptor binding;GO:0003677//DNA binding;GO:0031625//ubiquitin protein ligase binding;GO:0030374//ligand-dependent nuclear receptor transcription coactivator activity;GO:0031490//chromatin DNA binding;GO:0005102//receptor binding;GO:0016922//ligand-dependent nuclear receptor binding;GO:0042975//peroxisome proliferator activated receptor binding;GO:0003…	GO:1901860//positive regulation of mitochondrial DNA metabolic process;GO:0002021//response to dietary excess;GO:0045893//positive regulation of transcription, DNA-templated;GO:0014850//response to muscle activity;GO:0022904//respiratory electron transport chain;GO:0051091//positive regulation of DNA binding transcription factor activity;GO:0032922//circadian regulation of gene expression;GO:0010…	K06634//cyclin H;K07202//alpha peroxisome proliferator-activated receptor gamma coactivator 1-alpha;K17985//activating molecule in BECN1-regulated autophagy protein 1;K01495//GTP cyclohydrolase IA [EC:3.5.4.16]	XP_011512071.1//PREDICTED: peroxisome proliferator-activated receptor gamma coactivator 1-alpha isoform X7 [Homo sapiens];NP_001317681.1//peroxisome proliferator-activated receptor gamma coactivator 1-alpha isoform 3 [Homo sapiens];XP_012327819.1//peroxisome proliferator-activated receptor gamma coactivator 1-alpha isoform X1 [Aotus nancymaae];XP_005248189.1//PREDICTED: peroxisome proliferator-ac…
8992	894	72.9	131.725	0.85353846	0.879788864	*	ATP6V0E1	GO:0033179//proton-transporting V-type ATPase, V0 domain;GO:0016020//membrane;GO:0010008//endosome membrane;GO:0016021//integral component of membrane;GO:0030670//phagocytic vesicle membrane	GO:0042625//ATPase coupled ion transmembrane transporter activity;GO:0016787//hydrolase activity;GO:0015078//hydrogen ion transmembrane transporter activity;GO:0005215//transporter activity;GO:0046961//proton-transporting ATPase activity, rotational mechanism	GO:0016241//regulation of macroautophagy;GO:0008286//insulin receptor signaling pathway;GO:0034220//ion transmembrane transport;GO:0090383//phagosome acidification;GO:0007035//vacuolar acidification;GO:0016049//cell growth;GO:0015991//ATP hydrolysis coupled proton transport;GO:0033572//transferrin transport;GO:0015992//proton transport	K02153//V-type H+-transporting ATPase subunit e	NP_003936.1//V-type proton ATPase subunit e 1 [Homo sapiens]
200933	5743	6.76	9.32	0.463306708	0.767920994	*	FBXO45	GO:0042734//presynaptic membrane;GO:0030054//cell junction;GO:0014069//postsynaptic density;GO:0045211//postsynaptic membrane	NA	GO:0021800//cerebral cortex tangential migration;GO:0021799//cerebral cortex radially oriented cell migration;GO:0016567//protein ubiquitination;GO:0021960//anterior commissure morphogenesis;GO:0042787//protein ubiquitination involved in ubiquitin-dependent protein catabolic process;GO:0060386//synapse assembly involved in innervation;GO:0021957//corticospinal tract morphogenesis;GO:0001764//neur…	K10319//F-box protein 45	NP_001099043.1//F-box/SPRY domain-containing protein 1 [Homo sapiens]
84706	3948	20.15	22.825	0.179835021	0.649696351	*	GPT2	GO:0005739//mitochondrion	GO:0004021//L-alanine:2-oxoglutarate aminotransferase activity;GO:0030170//pyridoxal phosphate binding	GO:0009058//biosynthetic process;GO:0042851//L-alanine metabolic process;GO:0006103//2-oxoglutarate metabolic process	K00814//alanine transaminase [EC:2.6.1.2]	XP_017808812.1//alanine aminotransferase 2 isoform X1 [Papio anubis];XP_008700888.1//PREDICTED: alanine aminotransferase 2 [Ursus maritimus]
80742	3371	11.34	9.155	-0.308788849	0.709972189	*	PRR3	NA	NA	NA	K17552//protein phosphatase 1 regulatory subunit 10	AAB40147.1//MHC Class I region proline rich protein [Homo sapiens]
26083	1321	0.01	0.075	2.906890596	0.314433282	*	TBC1D29	NA	NA	NA	K20134//TBC1 domain family member 3	EAW51237.1//DKFZP434O047 protein, isoform CRA_a [Homo sapiens];XP_011522898.1//PREDICTED: putative TBC1 domain family member 29 isoform X1 [Homo sapiens]
63929	4196	4.1	3.765	-0.122974045	0.337136046	*	XPNPEP3	GO:0070062//extracellular exosome;GO:0005739//mitochondrion	GO:0008237//metallopeptidase activity;GO:0004177//aminopeptidase activity;GO:0051087//chaperone binding;GO:0030145//manganese ion binding	GO:0003094//glomerular filtration;GO:0016485//protein processing	K01262//Xaa-Pro aminopeptidase [EC:3.4.11.9];K09513//DnaJ homolog subfamily B member 7	NP_660157.1//dnaJ homolog subfamily B member 7 [Homo sapiens];NP_071381.1//probable Xaa-Pro aminopeptidase 3 isoform 1 [Homo sapiens];AAH01208.1//XPNPEP3 protein [Homo sapiens]
10135	4590	44.12	79.615	0.851607479	0.878483455	*	NAMPT	GO:0070062//extracellular exosome;GO:0005829//cytosol;GO:0016607//nuclear speck;GO:0030054//cell junction;GO:0005737//cytoplasm	GO:0005125//cytokine activity;GO:0047280//nicotinamide phosphoribosyltransferase activity;GO:0042802//identical protein binding;GO:0008144//drug binding;GO:0004514//nicotinate-nucleotide diphosphorylase (carboxylating) activity;GO:0042803//protein homodimerization activity	GO:0007623//circadian rhythm;GO:0014070//response to organic cyclic compound;GO:0034356//NAD biosynthesis via nicotinamide riboside salvage pathway;GO:0007565//female pregnancy;GO:0007165//signal transduction;GO:0007267//cell-cell signaling;GO:0051770//positive regulation of nitric-oxide synthase biosynthetic process;GO:0048661//positive regulation of smooth muscle cell proliferation;GO:0045944//…	K03462//nicotinamide phosphoribosyltransferase [EC:2.4.2.12]	NP_005737.1//nicotinamide phosphoribosyltransferase precursor [Homo sapiens]
2979	2287	0.22	0.15	-0.552541023	0.22373574	*	GUCA1B	GO:0097381//photoreceptor disc membrane;GO:0001917//photoreceptor inner segment	GO:0005509//calcium ion binding;GO:0008048//calcium sensitive guanylate cyclase activator activity	GO:0007602//phototransduction;GO:0007589//body fluid secretion;GO:0007267//cell-cell signaling;GO:0007601//visual perception;GO:0022400//regulation of rhodopsin mediated signaling pathway;GO:0007168//receptor guanylyl cyclase signaling pathway	K08328//guanylate cyclase activator 1	NP_002089.4//guanylyl cyclase-activating protein 2 [Homo sapiens]
2961	1452	26.76	25.015	-0.097284664	0.510812191	*	GTF2E2	GO:0005634//nucleus;GO:0005654//nucleoplasm;GO:0005673//transcription factor TFIIE complex;GO:0005829//cytosol;GO:0016607//nuclear speck;GO:0005669//transcription factor TFIID complex	GO:0003743//translation initiation factor activity;GO:0003723//RNA binding;GO:0003677//DNA binding	GO:0006368//transcription elongation from RNA polymerase II promoter;GO:0042795//snRNA transcription from RNA polymerase II promoter;GO:0006355//regulation of transcription, DNA-templated;GO:0006367//transcription initiation from RNA polymerase II promoter;GO:0006366//transcription from RNA polymerase II promoter	K03137//transcription initiation factor TFIIE subunit beta	NP_002086.1//transcription initiation factor IIE subunit beta isoform 1 [Homo sapiens];NP_001335282.1//transcription initiation factor IIE subunit beta isoform 2 [Homo sapiens];XP_011542812.1//PREDICTED: transcription initiation factor IIE subunit beta isoform X3 [Homo sapiens]
8824	3874	19.47	9.305	-1.065174829	0.906351098	Down	CES2	GO:0005788//endoplasmic reticulum lumen;GO:0005783//endoplasmic reticulum	GO:0016787//hydrolase activity;GO:0047374//methylumbelliferyl-acetate deacetylase activity;GO:0052689//carboxylic ester hydrolase activity	GO:0006693//prostaglandin metabolic process;GO:0006805//xenobiotic metabolic process;GO:0009056//catabolic process	K03927//carboxylesterase 2 [EC:3.1.1.1 3.1.1.84 3.1.1.56]	NP_932327.1//cocaine esterase isoform 2 [Homo sapiens];NP_003860.2//cocaine esterase isoform 1 [Homo sapiens]
115098	1004	116.19	134.54	0.211549256	0.7248425	*	CCDC124	GO:0005815//microtubule organizing center;GO:0005737//cytoplasm;GO:0030496//midbody	GO:0003723//RNA binding	GO:0051301//cell division;GO:0007049//cell cycle	K05747//Wiskott-Aldrich syndrome protein;K13172//serine/arginine repetitive matrix protein 2;K06088//occludin	NP_612451.1//coiled-coil domain-containing protein 124 [Homo sapiens]
221927	3001	18.25	22.59	0.307787807	0.754185822	*	BRAT1	GO:0016020//membrane;GO:0005634//nucleus;GO:0005654//nucleoplasm;GO:0005737//cytoplasm	NA	GO:0006006//glucose metabolic process;GO:0016477//cell migration;GO:0010212//response to ionizing radiation;GO:0051646//mitochondrion localization;GO:0016049//cell growth;GO:0006915//apoptotic process;GO:0008283//cell proliferation;GO:0001934//positive regulation of protein phosphorylation;GO:0006974//cellular response to DNA damage stimulus	K19719//collagen, type II, alpha;K16628//collagen, type VII, alpha;K06236//collagen, type I, alpha;K19720//collagen, type III, alpha	XP_002744165.2//PREDICTED: BRCA1-associated ATM activator 1 isoform X1 [Callithrix jacchus];XP_014988683.1//PREDICTED: BRCA1-associated ATM activator 1 isoform X4 [Macaca mulatta];XP_011513483.1//PREDICTED: BRCA1-associated ATM activator 1 isoform X5 [Homo sapiens];NP_001337555.1//BRCA1-associated ATM activator 1 isoform 1 [Homo sapiens];XP_011513488.1//PREDICTED: BRCA1-associated ATM activator 1…
11215	9191	11.05	10.45	-0.080543427	0.37306317	*	AKAP11	GO:0005815//microtubule organizing center;GO:0005730//nucleolus;GO:0005829//cytosol;GO:0005777//peroxisome;GO:0005886//plasma membrane	GO:0051018//protein kinase A binding;GO:0016301//kinase activity;GO:0008157//protein phosphatase 1 binding	GO:0010738//regulation of protein kinase A signaling;GO:0035556//intracellular signal transduction	K16527//A-kinase anchor protein 11	XP_016780747.1//PREDICTED: A-kinase anchor protein 11 isoform X3 [Pan troglodytes];NP_057332.1//A-kinase anchor protein 11 [Homo sapiens]
23066	4276	1.17	0.3	-1.963474124	0.752710142	*	CAND2	GO:0005634//nucleus;GO:0005622//intracellular	GO:0017025//TBP-class protein binding	GO:0010265//SCF complex assembly;GO:0016567//protein ubiquitination;GO:0006351//transcription, DNA-templated;GO:0045893//positive regulation of transcription, DNA-templated	K17263//cullin-associated NEDD8-dissociated protein 1	XP_011531805.1//PREDICTED: cullin-associated NEDD8-dissociated protein 2 isoform X1 [Homo sapiens];XP_011839000.1//PREDICTED: cullin-associated NEDD8-dissociated protein 2 isoform X1 [Mandrillus leucophaeus];XP_022354022.1//cullin-associated NEDD8-dissociated protein 2 isoform X3 [Enhydra lutris kenyoni];XP_012510632.1//PREDICTED: cullin-associated NEDD8-dissociated protein 2 [Propithecus coquere…
346606	1207	0.04	0.045	0.169925001	0.095578637	*	MOGAT3	GO:0016021//integral component of membrane;GO:0005789//endoplasmic reticulum membrane	GO:0003846//2-acylglycerol O-acyltransferase activity;GO:0004144//diacylglycerol O-acyltransferase activity;GO:0016747//transferase activity, transferring acyl groups other than amino-acyl groups	GO:0006071//glycerol metabolic process;GO:0019432//triglyceride biosynthetic process	K14456//2-acylglycerol O-acyltransferase 3 [EC:2.3.1.20 2.3.1.22]	NP_001274076.1//2-acylglycerol O-acyltransferase 3 isoform b [Homo sapiens];EAW50203.1//monoacylglycerol O-acyltransferase 3, isoform CRA_a [Homo sapiens];NP_835470.1//2-acylglycerol O-acyltransferase 3 isoform a [Homo sapiens];XP_011514428.1//PREDICTED: 2-acylglycerol O-acyltransferase 3 isoform X2 [Homo sapiens];XP_005250366.1//PREDICTED: 2-acylglycerol O-acyltransferase 3 isoform X1 [Homo sapi…
402682	1016	2.96	1.895	-0.643399327	0.690220784	*	UFSP1	NA	NA	NA	K01376//UFM1-specific protease 2 [EC:3.4.22.-]	XP_017388870.1//PREDICTED: inactive Ufm1-specific protease 1, partial [Cebus capucinus imitator]
9889	6897	7.44	9.79	0.396006238	0.746580396	*	ZBED4	GO:0005634//nucleus;GO:0005654//nucleoplasm;GO:0005737//cytoplasm	GO:0003677//DNA binding;GO:0046872//metal ion binding;GO:0000977//RNA polymerase II regulatory region sequence-specific DNA binding;GO:0003700//DNA binding transcription factor activity;GO:0046983//protein dimerization activity	GO:0006357//regulation of transcription from RNA polymerase II promoter	K21769//myb-related protein B;K19526//vacuolar protein sorting-associated protein 13B;K20175//ankyrin repeat domain-containing protein 27;K14312//nuclear pore complex protein Nup155;K06496//selectin, platele	NP_055653.2//zinc finger BED domain-containing protein 4 [Homo sapiens]
153222	7796	1.96	5.69	1.537574998	0.899369998	Up	CREBRF	GO:0005634//nucleus;GO:0005654//nucleoplasm;GO:0016604//nuclear body;GO:0005737//cytoplasm	GO:0001228//transcriptional activator activity, RNA polymerase II transcription regulatory region sequence-specific DNA binding;GO:0000977//RNA polymerase II regulatory region sequence-specific DNA binding;GO:0003700//DNA binding transcription factor activity	GO:0006810//transport;GO:0034976//response to endoplasmic reticulum stress;GO:0032388//positive regulation of intracellular transport;GO:0000122//negative regulation of transcription from RNA polymerase II promoter;GO:0045944//positive regulation of transcription from RNA polymerase II promoter;GO:1900102//negative regulation of endoplasmic reticulum unfolded protein response;GO:0045732//positive…	K21554//CREB3 regulatory factor	ELK28918.1//hypothetical protein MDA_GLEAN10021404 [Myotis davidii];XP_017403141.1//PREDICTED: CREB3 regulatory factor-like isoform X1 [Cebus capucinus imitator];XP_014706332.1//PREDICTED: CREB3 regulatory factor isoform X1 [Equus asinus];XP_004043054.2//PREDICTED: CREB3 regulatory factor isoform X1 [Gorilla gorilla gorilla]
57677	7751	0.58	0.52	-0.157541277	0.175151825	*	ZFP14	NA	NA	NA	K09228//KRAB domain-containing zinc finger protein	XP_019605440.1//PREDICTED: zinc finger protein 546-like [Rhinolophus sinicus];XP_003362305.1//PREDICTED: zinc finger protein 14 homolog isoform X2 [Equus caballus];XP_014704187.1//PREDICTED: uncharacterized protein LOC106836089 [Equus asinus]
8654	6788	0.22	0.145	-0.601450624	0.230092514	*	PDE5A	GO:0005829//cytosol	GO:0046872//metal ion binding;GO:0004114//3',5'-cyclic-nucleotide phosphodiesterase activity;GO:0047555//3',5'-cyclic-GMP phosphodiesterase activity;GO:0030553//cGMP binding	GO:0060282//positive regulation of oocyte development;GO:0007165//signal transduction;GO:0043406//positive regulation of MAP kinase activity;GO:0046069//cGMP catabolic process;GO:0030823//regulation of cGMP metabolic process;GO:0010613//positive regulation of cardiac muscle hypertrophy;GO:0055118//negative regulation of cardiac muscle contraction;GO:0042130//negative regulation of T cell prolifer…	K13762//cGMP-specific 3',5'-cyclic phosphodiesterase [EC:3.1.4.35]	NP_236914.2//cGMP-specific 3',5'-cyclic phosphodiesterase isoform 2 [Homo sapiens];NP_001074.2//cGMP-specific 3',5'-cyclic phosphodiesterase isoform 1 [Homo sapiens];EAX05277.1//phosphodiesterase 5A, cGMP-specific, isoform CRA_c [Homo sapiens]
1271	1946	0.01	0.015	0.584962501	0.095578637	*	CNTFR	GO:0016324//apical plasma membrane;GO:0019898//extrinsic component of membrane;GO:0097059//CNTFR-CLCF1 complex;GO:0005886//plasma membrane;GO:0031225//anchored component of membrane;GO:0070110//ciliary neurotrophic factor receptor complex	GO:0004897//ciliary neurotrophic factor receptor activity;GO:0019955//cytokine binding;GO:0005102//receptor binding	GO:0007399//nervous system development;GO:0007165//signal transduction;GO:0070120//ciliary neurotrophic factor-mediated signaling pathway;GO:0001967//suckling behavior;GO:0043524//negative regulation of neuron apoptotic process;GO:0007548//sex differentiation;GO:0060538//skeletal muscle organ development;GO:0003360//brainstem development;GO:0008284//positive regulation of cell proliferation	K05059//ciliary neurotrophic factor receptor	XP_018889671.1//PREDICTED: ciliary neurotrophic factor receptor subunit alpha isoform X1 [Gorilla gorilla gorilla];ELK34274.1//Ciliary neurotrophic factor receptor subunit alpha [Myotis davidii]
6921	1586	40.76	52.73	0.371469945	0.796867019	*	ELOC	NA	NA	NA	K03872//transcription elongation factor B, polypeptide 1	XP_021544320.1//elongin-C isoform X1 [Neomonachus schauinslandi];XP_021574588.1//elongin-C isoform X1 [Carlito syrichta];XP_007116506.1//PREDICTED: transcription elongation factor B polypeptide 1 isoform X1 [Physeter catodon];XP_007116508.1//PREDICTED: transcription elongation factor B polypeptide 1 isoform X3 [Physeter catodon];KFZ46642.1//Transcription elongation factor B polypeptide 1, partial…
168455	4426	7.3	5.89	-0.30962883	0.663261252	*	CCDC71L	NA	NA	GO:0044255//cellular lipid metabolic process;GO:0045600//positive regulation of fat cell differentiation	K06237//collagen, type IV, alpha;K13172//serine/arginine repetitive matrix protein 2	NP_787080.2//coiled-coil domain-containing protein 71L [Homo sapiens]
116987	9748	5.1	5.475	0.102361718	0.338384698	*	AGAP1	GO:0016020//membrane;GO:0005737//cytoplasm	GO:0046872//metal ion binding;GO:0005525//GTP binding;GO:0005543//phospholipid binding;GO:0003924//GTPase activity;GO:0005096//GTPase activator activity	GO:0007165//signal transduction;GO:0015031//protein transport	K12491//Arf-GAP with GTPase, ANK repeat and PH domain-containing protein 1/3	XP_011508850.1//PREDICTED: arf-GAP with GTPase, ANK repeat and PH domain-containing protein 1 isoform X5 [Homo sapiens];BAC98099.2//mKIAA1099 protein, partial [Mus musculus];XP_006712302.2//PREDICTED: arf-GAP with GTPase, ANK repeat and PH domain-containing protein 1 isoform X1 [Homo sapiens];XP_006712297.1//PREDICTED: arf-GAP with GTPase, ANK repeat and PH domain-containing protein 1 isoform X7 …
10048	3079	14.27	15.82	0.148764265	0.573074522	*	RANBP9	GO:0005634//nucleus;GO:0005875//microtubule associated complex;GO:0005829//cytosol;GO:0005886//plasma membrane;GO:0005737//cytoplasm	GO:0005088//Ras guanyl-nucleotide exchange factor activity;GO:0008536//Ran GTPase binding;GO:0019899//enzyme binding	GO:0070373//negative regulation of ERK1 and ERK2 cascade;GO:0000165//MAPK cascade;GO:0006461//protein complex assembly;GO:0007411//axon guidance;GO:0007020//microtubule nucleation	K13177//ATP-dependent RNA helicase DDX1 [EC:3.6.4.13];K05747//Wiskott-Aldrich syndrome protein;K12169//Kip1 ubiquitination-promoting complex protein 1 [EC:2.3.2.27];K02184//formin 2	XP_016865638.1//PREDICTED: ran-binding protein 9 isoform X2 [Homo sapiens];XP_014991061.1//PREDICTED: LOW QUALITY PROTEIN: ran-binding protein 9 [Macaca mulatta];XP_011512507.1//PREDICTED: ran-binding protein 9 isoform X1 [Homo sapiens];NP_005484.2//ran-binding protein 9 [Homo sapiens]
7324	1780	68.42	70.56	0.044432457	0.338327941	*	UBE2E1	GO:0005634//nucleus;GO:0005654//nucleoplasm;GO:0000151//ubiquitin ligase complex;GO:0005829//cytosol	GO:0042296//ISG15 transferase activity;GO:0005524//ATP binding;GO:0061631//ubiquitin conjugating enzyme activity;GO:0004842//ubiquitin-protein transferase activity	GO:0070936//protein K48-linked ubiquitination;GO:0010390//histone monoubiquitination;GO:0016567//protein ubiquitination;GO:0042787//protein ubiquitination involved in ubiquitin-dependent protein catabolic process;GO:0033523//histone H2B ubiquitination;GO:0051437//positive regulation of ubiquitin-protein ligase activity involved in regulation of mitotic cell cycle transition;GO:0006511//ubiquitin-…	K20217//ubiquitin-conjugating enzyme E2 E [EC:2.3.2.23]	AAH79134.1//Ube2e2 protein, partial [Rattus norvegicus];XP_005265488.1//PREDICTED: ubiquitin-conjugating enzyme E2 E1 isoform X1 [Homo sapiens];NP_001189405.1//ubiquitin-conjugating enzyme E2 E1 isoform 3 [Homo sapiens]
57604	9413	0.08	0.045	-0.830074999	0.172427493	*	TRMT9B	GO:0005634//nucleus;GO:0005737//cytoplasm	GO:0016300//tRNA (uracil) methyltransferase activity;GO:0008168//methyltransferase activity;GO:0016706//oxidoreductase activity, acting on paired donors, with incorporation or reduction of molecular oxygen, 2-oxoglutarate as one donor, and incorporation of one atom each of oxygen into both donors;GO:0008175//tRNA methyltransferase activity;GO:0000049//tRNA binding;GO:0008198//ferrous iron binding	GO:0002098//tRNA wobble uridine modification;GO:0006400//tRNA modification	K17985//activating molecule in BECN1-regulated autophagy protein 1;K10770//alkylated DNA repair protein alkB homolog 8 [EC:1.14.11.- 2.1.1.229];K15444//tRNA (uracil-5-)-methyltransferase TRM9 [EC:2.1.1.229]	XP_011542898.1//PREDICTED: probable tRNA methyltransferase 9-like protein isoform X1 [Homo sapiens];XP_005273644.1//PREDICTED: probable tRNA methyltransferase 9-like protein isoform X5 [Homo sapiens];XP_005273641.1//PREDICTED: probable tRNA methyltransferase 9-like protein isoform X2 [Homo sapiens];NP_065895.2//probable tRNA methyltransferase 9-like protein isoform 1 [Homo sapiens];XP_005273647.1…
91543	3350	0.04	0.075	0.906890596	0.191781599	*	RSAD2	GO:0005783//endoplasmic reticulum;GO:0005741//mitochondrial outer membrane;GO:0005794//Golgi apparatus;GO:0005811//lipid droplet;GO:0001650//fibrillar center;GO:0005743//mitochondrial inner membrane;GO:0005789//endoplasmic reticulum membrane;GO:0005739//mitochondrion	GO:0046872//metal ion binding;GO:0051539//4 iron, 4 sulfur cluster binding;GO:0043621//protein self-association;GO:0003824//catalytic activity;GO:0051536//iron-sulfur cluster binding	GO:0060337//type I interferon signaling pathway;GO:0050709//negative regulation of protein secretion;GO:2000553//positive regulation of T-helper 2 cell cytokine production;GO:0051607//defense response to virus;GO:0016032//viral process;GO:0034157//positive regulation of toll-like receptor 7 signaling pathway;GO:0043367//CD4-positive, alpha-beta T cell differentiation;GO:0034165//positive regulati…	K15045//radical S-adenosyl methionine domain-containing protein 2	XP_011508717.1//PREDICTED: radical S-adenosyl methionine domain-containing protein 2 isoform X2 [Homo sapiens];NP_542388.2//radical S-adenosyl methionine domain-containing protein 2 [Homo sapiens]
9710	6536	8.53	8.86	0.054760957	0.266076395	*	KIAA0355	NA	NA	NA	K09213//hunchback;K19930//SRC kinase signaling inhibitor 1;K01064//wingless-type MMTV integration site family, member 9	XP_016883014.1//PREDICTED: uncharacterized protein KIAA0355 isoform X2 [Homo sapiens];XP_019510060.1//PREDICTED: uncharacterized protein KIAA0355 homolog isoform X1 [Hipposideros armiger];NP_055501.2//uncharacterized protein KIAA0355 [Homo sapiens]
30811	7385	0.01	0.01	0	0.095578637	*	HUNK	GO:0005634//nucleus;GO:0005737//cytoplasm	GO:0004674//protein serine/threonine kinase activity;GO:0005524//ATP binding	GO:0007165//signal transduction;GO:0007275//multicellular organism development;GO:0006468//protein phosphorylation;GO:0035556//intracellular signal transduction	K08797//hormonally upregulated Neu-associated kinase [EC:2.7.11.1]	NP_055401.1//hormonally up-regulated neu tumor-associated kinase [Homo sapiens];XP_011527839.1//PREDICTED: hormonally up-regulated neu tumor-associated kinase isoform X1 [Homo sapiens]
6271	607	3.84	3.33	-0.205584134	0.453260684	*	S100A1	NA	NA	NA	K17274//calpactin-1 light chain	EAW53301.1//S100 calcium binding protein A1, isoform CRA_a [Homo sapiens]
26020	3687	46.69	59.94	0.360405495	0.795448096	*	LRP10	GO:0016020//membrane;GO:0005905//clathrin-coated pit;GO:0016021//integral component of membrane	GO:0005041//low-density lipoprotein receptor activity	GO:0006869//lipid transport;GO:0048839//inner ear development;GO:0006629//lipid metabolic process	K20050//low-density lipoprotein receptor-related protein 3/10/12	XP_004054968.1//PREDICTED: low-density lipoprotein receptor-related protein 10 [Gorilla gorilla gorilla]
79672	1844	18.28	12.545	-0.5431536	0.821499518	*	FN3KRP	GO:0005829//cytosol	GO:0016301//kinase activity	GO:0043687//post-translational protein modification	K15523//protein-ribulosamine 3-kinase [EC:2.7.1.172]	NP_078895.2//ketosamine-3-kinase [Homo sapiens]
5476	3062	45.95	74.79	0.702780522	0.862705034	*	CTSA	GO:0005765//lysosomal membrane;GO:0016020//membrane;GO:0043231//intracellular membrane-bounded organelle;GO:0070062//extracellular exosome;GO:0005654//nucleoplasm;GO:0005783//endoplasmic reticulum;GO:0005764//lysosome;GO:0035578//azurophil granule lumen;GO:0005576//extracellular region;GO:0043202//lysosomal lumen	GO:0004180//carboxypeptidase activity;GO:0004185//serine-type carboxypeptidase activity;GO:0004308//exo-alpha-sialidase activity;GO:0008047//enzyme activator activity	GO:1904715//negative regulation of chaperone-mediated autophagy;GO:0006886//intracellular protein transport;GO:0051603//proteolysis involved in cellular protein catabolic process;GO:0006508//proteolysis;GO:0031647//regulation of protein stability;GO:1904714//regulation of chaperone-mediated autophagy;GO:0043312//neutrophil degranulation;GO:0006687//glycosphingolipid metabolic process	K13289//cathepsin A (carboxypeptidase C) [EC:3.4.16.5]	NP_000299.2//lysosomal protective protein isoform a precursor [Homo sapiens];NP_001161066.1//lysosomal protective protein isoform c precursor [Homo sapiens]
1118	2190	0.01	0.035	1.807354922	0.183551847	*	CHIT1	GO:1904724//tertiary granule lumen;GO:0005615//extracellular space;GO:0035580//specific granule lumen;GO:0005576//extracellular region;GO:0005764//lysosome	GO:0004553//hydrolase activity, hydrolyzing O-glycosyl compounds;GO:0008061//chitin binding;GO:0004568//chitinase activity;GO:0008843//endochitinase activity	GO:0044245//polysaccharide digestion;GO:0006032//chitin catabolic process;GO:0000272//polysaccharide catabolic process;GO:0043312//neutrophil degranulation;GO:0006955//immune response;GO:0009617//response to bacterium	K01183//chitinase [EC:3.2.1.14]	XP_001155147.2//PREDICTED: chitotriosidase-1 isoform X2 [Pan troglodytes];EAW91471.1//chitinase 1 (chitotriosidase), isoform CRA_c [Homo sapiens]
114786	3925	0.01	0.025	1.321928095	0.169986946	*	XKR4	GO:0016021//integral component of membrane	NA	NA	K15144//mediator of RNA polymerase II transcription subunit 1;K13171//serine/arginine repetitive matrix protein 1;K17599//transmembrane protein 132	NP_443130.1//XK-related protein 4 [Homo sapiens]
5152	1984	3	0.91	-1.72102405	0.873886146	Down	PDE9A	GO:0005783//endoplasmic reticulum;GO:0005622//intracellular;GO:0032587//ruffle membrane;GO:0048471//perinuclear region of cytoplasm;GO:0043204//perikaryon;GO:0005829//cytosol;GO:0005794//Golgi apparatus;GO:0042383//sarcolemma	GO:0046872//metal ion binding;GO:0004114//3',5'-cyclic-nucleotide phosphodiesterase activity;GO:0047555//3',5'-cyclic-GMP phosphodiesterase activity	GO:0007165//signal transduction;GO:0019934//cGMP-mediated signaling;GO:0046069//cGMP catabolic process;GO:0010613//positive regulation of cardiac muscle hypertrophy;GO:0046068//cGMP metabolic process	K13761//high affinity cGMP-specific 3',5'-cyclic phosphodiesterase 9 [EC:3.1.4.35]	NP_001001568.1//high affinity cGMP-specific 3',5'-cyclic phosphodiesterase 9A isoform c [Homo sapiens];NP_001001571.1//high affinity cGMP-specific 3',5'-cyclic phosphodiesterase 9A isoform f [Homo sapiens];XP_011527900.1//PREDICTED: high affinity cGMP-specific 3',5'-cyclic phosphodiesterase 9A isoform X1 [Homo sapiens];NP_001001569.1//high affinity cGMP-specific 3',5'-cyclic phosphodiesterase 9A …
22850	5234	8.97	9.555	0.091147888	0.38373347	*	ADNP2	GO:0005634//nucleus	GO:0046872//metal ion binding;GO:0003677//DNA binding	GO:0071300//cellular response to retinoic acid;GO:0030182//neuron differentiation;GO:0006355//regulation of transcription, DNA-templated;GO:0034599//cellular response to oxidative stress;GO:0006351//transcription, DNA-templated;GO:0030307//positive regulation of cell growth;GO:0060548//negative regulation of cell death	K10955//mucin-2;K12824//transcription elongation regulator 1;K22023//mucin-6;K08809//striated muscle-specific serine/threonine protein kinase [EC:2.7.11.1]	NP_055728.1//activity-dependent neuroprotector homeobox protein 2 [Homo sapiens];XP_011524185.1//PREDICTED: ADNP homeobox protein 2 isoform X2 [Homo sapiens]
7732	2993	0.06	0.01	-2.584962501	0.27277371	*	RNF112	GO:0005634//nucleus;GO:0016021//integral component of membrane;GO:0005737//cytoplasm	GO:0008270//zinc ion binding;GO:0005525//GTP binding;GO:0003924//GTPase activity	GO:0071158//positive regulation of cell cycle arrest;GO:0045666//positive regulation of neuron differentiation;GO:0045687//positive regulation of glial cell differentiation	K16819//angiomotin;K17985//activating molecule in BECN1-regulated autophagy protein 1;K17339//atlastin [EC:3.6.5.-]	NP_009079.2//RING finger protein 112 [Homo sapiens];XP_006721635.1//PREDICTED: RING finger protein 112 isoform X2 [Homo sapiens];XP_006721634.1//PREDICTED: RING finger protein 112 isoform X1 [Homo sapiens]
23312	10239	5.54	2.785	-0.992208649	0.832567115	*	DMXL2	GO:0043291//RAVE complex;GO:0005615//extracellular space;GO:0030672//synaptic vesicle membrane;GO:0008021//synaptic vesicle;GO:0030054//cell junction	GO:0017137//Rab GTPase binding	GO:0070072//vacuolar proton-transporting V-type ATPase complex assembly;GO:0007035//vacuolar acidification	K16482//centriolar protein POC1;K05212//glutamate receptor ionotropic, NMDA 2D	XP_005254313.1//PREDICTED: dmX-like protein 2 isoform X2 [Homo sapiens];XP_016877523.1//PREDICTED: dmX-like protein 2 isoform X3 [Homo sapiens];NP_001167587.1//dmX-like protein 2 isoform 1 [Homo sapiens];NP_056078.2//dmX-like protein 2 isoform 2 [Homo sapiens];NP_001167588.1//dmX-like protein 2 isoform 3 [Homo sapiens];XP_011519704.1//PREDICTED: dmX-like protein 2 isoform X4 [Homo sapiens];XP_005…
55672	6183	6.78	3.545	-0.935499646	0.843577956	*	NBPF1	GO:0005737//cytoplasm	NA	NA	K04572//neurofilament light polypeptide;K22244//regenerating islet-derived protein 4	NP_060410.2//neuroblastoma breakpoint family member 1 [Homo sapiens];XP_014977548.1//PREDICTED: uncharacterized protein LOC698935 [Macaca mulatta];EMC86450.1//Immunoglobulin G-binding protein A, partial [Columba livia]
6938	4268	29.18	24.24	-0.267590184	0.742947954	*	TCF12	GO:0090575//RNA polymerase II transcription factor complex;GO:0043231//intracellular membrane-bounded organelle;GO:0005634//nucleus;GO:0005654//nucleoplasm;GO:0005667//transcription factor complex;GO:0016607//nuclear speck;GO:0000790//nuclear chromatin;GO:0005737//cytoplasm	GO:0071837//HMG box domain binding;GO:0000978//RNA polymerase II proximal promoter sequence-specific DNA binding;GO:0070888//E-box binding;GO:0046982//protein heterodimerization activity;GO:0001077//transcriptional activator activity, RNA polymerase II proximal promoter sequence-specific DNA binding;GO:0042803//protein homodimerization activity;GO:0046983//protein dimerization activity;GO:0043425…	GO:0006357//regulation of transcription from RNA polymerase II promoter;GO:0045666//positive regulation of neuron differentiation;GO:0045944//positive regulation of transcription from RNA polymerase II promoter;GO:0006955//immune response;GO:1902036//regulation of hematopoietic stem cell differentiation;GO:0007517//muscle organ development	K15603//transcription factor 4/12	XP_011520267.1//PREDICTED: transcription factor 12 isoform X7 [Homo sapiens];XP_016878009.1//PREDICTED: transcription factor 12 isoform X5 [Homo sapiens];XP_011520269.1//PREDICTED: transcription factor 12 isoform X9 [Homo sapiens];XP_014694941.1//PREDICTED: transcription factor 12 isoform X1 [Equus asinus];NP_001293149.1//transcription factor 12 isoform e [Homo sapiens];XP_008014673.1//PREDICTED:…
344148	7458	0.37	0.455	0.298341275	0.225778989	*	NCKAP5	NA	NA	NA	K10352//myosin heavy chain;K18401//KAT8 regulatory NSL complex subunit 2;K21125//mucin-5AC	NP_997246.2//nck-associated protein 5 isoform 1 [Homo sapiens];XP_016859468.1//PREDICTED: nck-associated protein 5 isoform X5 [Homo sapiens];XP_005263716.1//PREDICTED: nck-associated protein 5 isoform X1 [Homo sapiens];XP_003267635.1//PREDICTED: nck-associated protein 5 isoform X2 [Nomascus leucogenys];NP_997364.3//nck-associated protein 5 isoform 2 [Homo sapiens]
5564	2405	13.26	16.505	0.315822363	0.747829048	*	PRKAB1	GO:0031588//nucleotide-activated protein kinase complex;GO:0005634//nucleus;GO:0005654//nucleoplasm;GO:0005829//cytosol	GO:0004672//protein kinase activity;GO:0004679//AMP-activated protein kinase activity;GO:0019901//protein kinase binding	GO:0016241//regulation of macroautophagy;GO:0051291//protein heterooligomerization;GO:0007165//signal transduction;GO:0006468//protein phosphorylation;GO:0050790//regulation of catalytic activity;GO:0010628//positive regulation of gene expression;GO:0007050//cell cycle arrest;GO:1901796//regulation of signal transduction by p53 class mediator;GO:0035878//nail development;GO:0006633//fatty acid bi…	K07199//5'-AMP-activated protein kinase, regulatory beta subunit	NP_006244.2//5'-AMP-activated protein kinase subunit beta-1 [Homo sapiens]
390616	5442	0.01	0.01	0	0.095578637	*	ANKRD34C	NA	NA	NA	K20350//p24 family protein gamma-4;K21440//ankyrin repeat domain-containing protein 50	NP_001139813.1//ankyrin repeat domain-containing protein 34C [Homo sapiens]
4191	2265	193.94	214.185	0.143247058	0.648617969	*	MDH2	GO:0005759//mitochondrial matrix;GO:0070062//extracellular exosome;GO:0005634//nucleus;GO:0043209//myelin sheath;GO:0005743//mitochondrial inner membrane;GO:0005739//mitochondrion	GO:0003723//RNA binding;GO:0046554//malate dehydrogenase (NADP+) activity;GO:0043621//protein self-association;GO:0030060//L-malate dehydrogenase activity	GO:0006099//tricarboxylic acid cycle;GO:0006107//oxaloacetate metabolic process;GO:0006475//internal protein amino acid acetylation;GO:0006094//gluconeogenesis;GO:0005975//carbohydrate metabolic process;GO:0009060//aerobic respiration;GO:0006734//NADH metabolic process;GO:0006108//malate metabolic process	K00026//malate dehydrogenase [EC:1.1.1.37]	NP_001269332.1//malate dehydrogenase, mitochondrial isoform 2 precursor [Homo sapiens];CAG38785.1//MDH2 [Homo sapiens];XP_008016570.1//PREDICTED: malate dehydrogenase, mitochondrial isoform X1 [Chlorocebus sabaeus]
336	473	0.01	0.21	4.392317423	0.487995914	*	APOA2	GO:0070062//extracellular exosome;GO:0005788//endoplasmic reticulum lumen;GO:0072562//blood microparticle;GO:0034366//spherical high-density lipoprotein particle;GO:0034364//high-density lipoprotein particle;GO:0042627//chylomicron;GO:0005829//cytosol;GO:0005576//extracellular region;GO:0034361//very-low-density lipoprotein particle;GO:0005769//early endosome	GO:0031210//phosphatidylcholine binding;GO:0055102//lipase inhibitor activity;GO:0070653//high-density lipoprotein particle receptor binding;GO:0031072//heat shock protein binding;GO:0015485//cholesterol binding;GO:0046982//protein heterodimerization activity;GO:0017127//cholesterol transporter activity;GO:0034190//apolipoprotein receptor binding;GO:0042803//protein homodimerization activity;GO:0…	GO:0043687//post-translational protein modification;GO:0031100//animal organ regeneration;GO:0034374//low-density lipoprotein particle remodeling;GO:0030301//cholesterol transport;GO:0043627//response to estrogen;GO:0033344//cholesterol efflux;GO:0060695//negative regulation of cholesterol transporter activity;GO:0044267//cellular protein metabolic process;GO:0009749//response to glucose;GO:00192…	K08758//apolipoprotein A-II	NP_001634.1//apolipoprotein A-II preproprotein [Homo sapiens]
1301	5427	0.03	0.015	-1	0.169986946	*	COL11A1	GO:0005788//endoplasmic reticulum lumen;GO:0005615//extracellular space;GO:0005576//extracellular region;GO:0005581//collagen trimer;GO:0005592//collagen type XI trimer	GO:0046872//metal ion binding;GO:0005201//extracellular matrix structural constituent;GO:0030674//protein binding, bridging;GO:0050840//extracellular matrix binding	GO:0035989//tendon development;GO:0030199//collagen fibril organization;GO:0002063//chondrocyte development;GO:0007601//visual perception;GO:0055010//ventricular cardiac muscle tissue morphogenesis;GO:0006029//proteoglycan metabolic process;GO:0035987//endodermal cell differentiation;GO:0001503//ossification;GO:0042472//inner ear morphogenesis;GO:0050910//detection of mechanical stimulus involved…	K19721//collagen, type V/XI/XXIV/XXVII, alpha	NP_542197.3//collagen alpha-1(XI) chain isoform C preproprotein [Homo sapiens];NP_542196.2//collagen alpha-1(XI) chain isoform B preproprotein [Homo sapiens];NP_001177638.1//collagen alpha-1(XI) chain isoform E preproprotein [Homo sapiens];XP_016855826.1//PREDICTED: collagen alpha-1(XI) chain isoform X4 [Homo sapiens];XP_016855825.1//PREDICTED: collagen alpha-1(XI) chain isoform X3 [Homo sapiens]…
317781	4128	6.16	7.115	0.207933406	0.560077189	*	DDX51	GO:0016020//membrane;GO:0005730//nucleolus;GO:0005737//cytoplasm	GO:0003723//RNA binding;GO:0004004//ATP-dependent RNA helicase activity;GO:0005524//ATP binding	GO:0010501//RNA secondary structure unwinding;GO:0006364//rRNA processing	K14807//ATP-dependent RNA helicase DDX51/DBP6 [EC:3.6.4.13]	XP_011536558.1//PREDICTED: ATP-dependent RNA helicase DDX51 isoform X1 [Homo sapiens];XP_016780158.1//PREDICTED: ATP-dependent RNA helicase DDX51 isoform X1 [Pan troglodytes]
51119	1605	72.14	111.325	0.625906284	0.855780691	*	SBDS	GO:0000922//spindle pole;GO:0005634//nucleus;GO:0005654//nucleoplasm;GO:0005730//nucleolus;GO:0005829//cytosol;GO:0005737//cytoplasm	GO:0043022//ribosome binding;GO:0003723//RNA binding;GO:0008017//microtubule binding;GO:0019843//rRNA binding	GO:0048539//bone marrow development;GO:0030282//bone mineralization;GO:0008283//cell proliferation;GO:0001833//inner cell mass cell proliferation;GO:0007052//mitotic spindle organization;GO:0030595//leukocyte chemotaxis;GO:0042256//mature ribosome assembly;GO:0006364//rRNA processing	K14574//ribosome maturation protein SDO1	NP_057122.2//ribosome maturation protein SBDS [Homo sapiens]
165324	1995	14.14	12.18	-0.215267987	0.658266644	*	UBXN2A	GO:0005634//nucleus;GO:0005783//endoplasmic reticulum;GO:0005829//cytosol;GO:0005801//cis-Golgi network	GO:0033130//acetylcholine receptor binding;GO:0043130//ubiquitin binding;GO:0019888//protein phosphatase regulator activity	GO:0031396//regulation of protein ubiquitination;GO:0010468//regulation of gene expression;GO:0061025//membrane fusion;GO:1990830//cellular response to leukemia inhibitory factor;GO:0043161//proteasome-mediated ubiquitin-dependent protein catabolic process;GO:0042176//regulation of protein catabolic process;GO:0007030//Golgi organization;GO:0000045//autophagosome assembly;GO:0031468//nuclear enve…	K01064//wingless-type MMTV integration site family, member 9;K14012//UBX domain-containing protein 1	XP_007969518.1//PREDICTED: UBX domain-containing protein 2A isoform X1 [Chlorocebus sabaeus];XP_018876924.1//PREDICTED: UBX domain-containing protein 2A isoform X1 [Gorilla gorilla gorilla];XP_016859006.1//PREDICTED: UBX domain-containing protein 2A isoform X2 [Homo sapiens];NP_859064.2//UBX domain-containing protein 2A [Homo sapiens]
11122	12644	0.01	0.01	0	0.095578637	*	PTPRT	NA	NA	NA	K13297//receptor-type tyrosine-protein phosphatase T [EC:3.1.3.48]	XP_016883100.1//PREDICTED: receptor-type tyrosine-protein phosphatase T isoform X1 [Homo sapiens];XP_003411602.1//PREDICTED: receptor-type tyrosine-protein phosphatase T [Loxodonta africana]
5354	2982	9.53	2.85	-1.741514295	0.936943073	Down	PLP1	GO:0005887//integral component of plasma membrane;GO:0043209//myelin sheath;GO:0016021//integral component of membrane;GO:0005886//plasma membrane	GO:0042802//identical protein binding;GO:0005198//structural molecule activity;GO:0019911//structural constituent of myelin sheath	GO:0010001//glial cell differentiation;GO:0042552//myelination;GO:0021762//substantia nigra development;GO:0061564//axon development;GO:0042759//long-chain fatty acid biosynthetic process;GO:0010628//positive regulation of gene expression;GO:0022010//central nervous system myelination;GO:0006954//inflammatory response;GO:0008366//axon ensheathment;GO:0014002//astrocyte development;GO:0048469//cel…	K17271//myelin proteolipid protein	EPQ08921.1//Myelin proteolipid protein [Myotis brandtii];NP_001291933.1//myelin proteolipid protein isoform 3 [Homo sapiens];NP_955772.1//myelin proteolipid protein isoform 2 [Homo sapiens]
85458	5923	3.79	2.24	-0.758699116	0.760996651	*	DIXDC1	GO:0005925//focal adhesion;GO:0005829//cytosol	GO:0003779//actin binding;GO:0043015//gamma-tubulin binding;GO:0019904//protein domain specific binding	GO:0070507//regulation of microtubule cytoskeleton organization;GO:0021799//cerebral cortex radially oriented cell migration;GO:0021869//forebrain ventricular zone progenitor cell division;GO:0032956//regulation of actin cytoskeleton organization;GO:0090263//positive regulation of canonical Wnt signaling pathway;GO:0045665//negative regulation of neuron differentiation;GO:0060070//canonical Wnt s…	K02353//segment polarity protein dishevelled;K17985//activating molecule in BECN1-regulated autophagy protein 1;K19483//neuron navigator 2 [EC:3.6.4.12]	XP_016873955.1//PREDICTED: dixin isoform X1 [Homo sapiens];XP_016873958.1//PREDICTED: dixin isoform X3 [Homo sapiens];NP_001265471.1//dixin isoform c [Homo sapiens];NP_219493.1//dixin isoform b [Homo sapiens];NP_001033043.1//dixin isoform a [Homo sapiens]
79934	2375	10.05	13.195	0.392795849	0.767296668	*	COQ8B	GO:0005829//cytosol;GO:0016021//integral component of membrane;GO:0005739//mitochondrion;GO:0031966//mitochondrial membrane;GO:0005737//cytoplasm;GO:0005886//plasma membrane	GO:0005524//ATP binding;GO:0016301//kinase activity	GO:0007399//nervous system development;GO:0021670//lateral ventricle development;GO:0006744//ubiquinone biosynthetic process;GO:0007409//axonogenesis;GO:0034332//adherens junction organization;GO:0050769//positive regulation of neurogenesis;GO:0019538//protein metabolic process;GO:0021849//neuroblast division in subventricular zone;GO:0021692//cerebellar Purkinje cell layer morphogenesis;GO:00192…	K08869//aarF domain-containing kinase;K06057//numb	XP_008963137.1//PREDICTED: aarF domain-containing protein kinase 4 isoform X1 [Pan paniscus];NP_001136027.1//atypical kinase COQ8B, mitochondrial isoform b [Homo sapiens];XP_016791516.1//PREDICTED: numb-like protein isoform X1 [Pan troglodytes];NP_079152.3//atypical kinase COQ8B, mitochondrial isoform a [Homo sapiens]
3687	4717	0.74	0.25	-1.565597176	0.612577331	*	ITGAX	GO:0016020//membrane;GO:0008305//integrin complex;GO:0030667//secretory granule membrane;GO:0009986//cell surface;GO:0101003//ficolin-1-rich granule membrane;GO:0070821//tertiary granule membrane;GO:0005886//plasma membrane	GO:0046872//metal ion binding;GO:0004872//receptor activity	GO:1903955//positive regulation of protein targeting to mitochondrion;GO:0050900//leukocyte migration;GO:0009887//animal organ morphogenesis;GO:0007155//cell adhesion;GO:0030198//extracellular matrix organization;GO:0034113//heterotypic cell-cell adhesion;GO:0007229//integrin-mediated signaling pathway;GO:0043312//neutrophil degranulation	K06462//integrin alpha X	AAA59180.1//eukocyte adhesion glycoprotein precursor [Homo sapiens];XP_011544154.1//PREDICTED: integrin alpha-X isoform X1 [Homo sapiens]
221477	5568	13.01	13.35	0.03721878	0.250127703	*	C6orf89	GO:0005730//nucleolus;GO:0016021//integral component of membrane;GO:0005886//plasma membrane;GO:0005737//cytoplasm;GO:0030496//midbody;GO:0000139//Golgi membrane	NA	GO:0050673//epithelial cell proliferation;GO:1901727//positive regulation of histone deacetylase activity;GO:0042060//wound healing;GO:0045787//positive regulation of cell cycle	K20412//peptidase inhibitor 16;K15322//tRNA-splicing endonuclease subunit Sen2 [EC:3.1.27.9];K15696//RING finger protein 113B;K17985//activating molecule in BECN1-regulated autophagy protein 1;K01064//wingless-type MMTV integration site family, member 9	XP_012351872.1//PREDICTED: bombesin receptor-activated protein C6orf89 homolog isoform X1 [Nomascus leucogenys];AAH23605.2//C6orf89 protein, partial [Homo sapiens];NP_001273564.1//bombesin receptor-activated protein C6orf89 isoform b [Homo sapiens]
55311	2101	18.22	14.7	-0.309706804	0.745161473	*	ZNF444	GO:0005634//nucleus	GO:0000981//RNA polymerase II transcription factor activity, sequence-specific DNA binding;GO:0046872//metal ion binding;GO:0003677//DNA binding;GO:0003700//DNA binding transcription factor activity;GO:0003676//nucleic acid binding	GO:0006355//regulation of transcription, DNA-templated;GO:0006351//transcription, DNA-templated	K09228//KRAB domain-containing zinc finger protein;K09221//myeloid zinc finger protein 1;K09230//SCAN domain-containing zinc finger protein	XP_016792414.1//PREDICTED: zinc finger protein 444 isoform X2 [Pan troglodytes];XP_007504617.1//PREDICTED: zinc finger protein 467 [Monodelphis domestica];XP_021529137.1//LOW QUALITY PROTEIN: zinc finger protein 444 [Aotus nancymaae];XP_018870243.1//PREDICTED: zinc finger protein 444 [Gorilla gorilla gorilla]
728042	1294	0.01	0.01	0	0.095578637	*	CT47A9	NA	NA	NA	K16628//collagen, type VII, alpha	XP_009233489.1//PREDICTED: cancer/testis antigen 47A isoform X2 [Pongo abelii];XP_002832114.1//PREDICTED: cancer/testis antigen 47A isoform X1 [Pongo abelii]
170954	3653	41.87	62.975	0.588862299	0.850218514	*	PPP1R18	GO:0005856//cytoskeleton;GO:0005737//cytoplasm	GO:0003779//actin binding;GO:0019902//phosphatase binding	NA	K17559//phostensin	NP_597728.1//phostensin [Homo sapiens]
2824	4668	0.08	0.03	-1.415037499	0.237527669	*	GPM6B	GO:0045121//membrane raft;GO:0016021//integral component of membrane;GO:0005886//plasma membrane	NA	GO:0007399//nervous system development;GO:2000009//negative regulation of protein localization to cell surface;GO:0030154//cell differentiation;GO:0032956//regulation of actin cytoskeleton organization;GO:0001503//ossification;GO:0051612//negative regulation of serotonin uptake;GO:0051893//regulation of focal adhesion assembly;GO:0030501//positive regulation of bone mineralization;GO:0085029//ext…	K17271//myelin proteolipid protein	NP_001001996.1//neuronal membrane glycoprotein M6-b isoform 2 [Homo sapiens];AAB16888.1//M6b, partial [Homo sapiens];XP_017747548.1//PREDICTED: neuronal membrane glycoprotein M6-b isoform X1 [Rhinopithecus bieti];NP_005269.1//neuronal membrane glycoprotein M6-b isoform 3 [Homo sapiens];XP_016884921.1//PREDICTED: neuronal membrane glycoprotein M6-b isoform X1 [Homo sapiens];XP_007989255.1//PREDICT…
63915	2692	5	2.56	-0.965784285	0.822691413	*	BLOC1S5	GO:0043231//intracellular membrane-bounded organelle;GO:0031083//BLOC-1 complex;GO:1904115//axon cytoplasm;GO:0030133//transport vesicle	NA	GO:0048066//developmental pigmentation;GO:0032402//melanosome transport;GO:0048490//anterograde synaptic vesicle transport;GO:0032474//otolith morphogenesis;GO:0050942//positive regulation of pigment cell differentiation;GO:0031175//neuron projection development;GO:0008089//anterograde axonal transport;GO:0035646//endosome to melanosome transport;GO:0032438//melanosome organization	K20187//biogenesis of lysosome-related organelles complex 1 subunit 5	NP_001186251.1//biogenesis of lysosome-related organelles complex 1 subunit 5 isoform 2 [Homo sapiens];XP_017382223.1//PREDICTED: biogenesis of lysosome-related organelles complex 1 subunit 5 isoform X4 [Cebus capucinus imitator];NP_958437.1//biogenesis of lysosome-related organelles complex 1 subunit 5 isoform 1 [Homo sapiens]
4597	1884	14.71	7.98	-0.882336595	0.866223963	*	MVD	GO:0005829//cytosol	GO:0005524//ATP binding;GO:0030544//Hsp70 protein binding;GO:0042803//protein homodimerization activity;GO:0004163//diphosphomevalonate decarboxylase activity	GO:0008299//isoprenoid biosynthetic process;GO:0019287//isopentenyl diphosphate biosynthetic process, mevalonate pathway;GO:0006489//dolichyl diphosphate biosynthetic process;GO:0006695//cholesterol biosynthetic process;GO:0045540//regulation of cholesterol biosynthetic process;GO:0008284//positive regulation of cell proliferation	K01597//diphosphomevalonate decarboxylase [EC:4.1.1.33]	XP_011521388.1//PREDICTED: diphosphomevalonate decarboxylase isoform X1 [Homo sapiens];XP_011521390.1//PREDICTED: diphosphomevalonate decarboxylase isoform X3 [Homo sapiens];XP_011521389.1//PREDICTED: diphosphomevalonate decarboxylase isoform X2 [Homo sapiens];NP_002452.1//diphosphomevalonate decarboxylase [Homo sapiens]
10735	5595	15.02	17.085	0.185845435	0.639253079	*	STAG2	GO:0016020//membrane;GO:0000785//chromatin;GO:0016363//nuclear matrix;GO:0097431//mitotic spindle pole;GO:0008278//cohesin complex	NA	GO:0007062//sister chromatid cohesion;GO:1901673//regulation of mitotic spindle assembly;GO:0032876//negative regulation of DNA endoreduplication	K06671//cohesin complex subunit SA-1/2	XP_004480588.1//PREDICTED: cohesin subunit SA-2 isoform X2 [Dasypus novemcinctus];XP_004312155.1//PREDICTED: cohesin subunit SA-2 isoform X3 [Tursiops truncatus];XP_004480587.1//PREDICTED: cohesin subunit SA-2 isoform X1 [Dasypus novemcinctus];NP_001341589.1//cohesin subunit SA-2 isoform 1 [Bos taurus]
85027	2344	2.67	1.81	-0.560850045	0.641182814	*	SMIM3	NA	NA	NA	NA	XP_012360014.1//PREDICTED: uncharacterized protein LOC105739291 [Nomascus leucogenys]
11144	2186	0.56	0.34	-0.719892081	0.387536183	*	DMC1	GO:0005634//nucleus;GO:0005654//nucleoplasm;GO:0000781//chromosome, telomeric region;GO:0000794//condensed nuclear chromosome;GO:0005694//chromosome	GO:0003697//single-stranded DNA binding;GO:0000150//recombinase activity;GO:0003677//DNA binding;GO:0005524//ATP binding;GO:0008094//DNA-dependent ATPase activity;GO:0003690//double-stranded DNA binding;GO:0000400//four-way junction DNA binding	GO:0007129//synapsis;GO:0006281//DNA repair;GO:0010212//response to ionizing radiation;GO:0007141//male meiosis I;GO:0007286//spermatid development;GO:0001556//oocyte maturation;GO:0007283//spermatogenesis;GO:0001541//ovarian follicle development;GO:0007292//female gamete generation;GO:0042148//strand invasion;GO:0070192//chromosome organization involved in meiotic cell cycle;GO:0007131//reciproc…	K10872//meiotic recombination protein DMC1	NP_001265137.1//meiotic recombination protein DMC1/LIM15 homolog isoform 2 [Homo sapiens];XP_021114647.1//meiotic recombination protein DMC1/LIM15 homolog isoform X1 [Heterocephalus glaber];XP_011528140.1//PREDICTED: meiotic recombination protein DMC1/LIM15 homolog isoform X3 [Homo sapiens];XP_016884031.1//PREDICTED: meiotic recombination protein DMC1/LIM15 homolog isoform X5 [Homo sapiens];XP_01…
64224	3047	12	10.485	-0.194707544	0.608490834	*	HERPUD2	GO:0016021//integral component of membrane	NA	GO:0006986//response to unfolded protein;GO:0007283//spermatogenesis	K14027//homocysteine-responsive endoplasmic reticulum-resident ubiquitin-like domain member 1 protein	XP_006715828.1//PREDICTED: homocysteine-responsive endoplasmic reticulum-resident ubiquitin-like domain member 2 protein isoform X2 [Homo sapiens];NP_071768.3//homocysteine-responsive endoplasmic reticulum-resident ubiquitin-like domain member 2 protein [Homo sapiens]
80235	4074	0.48	0.25	-0.941106311	0.410409217	*	PIGZ	GO:0005783//endoplasmic reticulum;GO:0016021//integral component of membrane;GO:0005789//endoplasmic reticulum membrane	GO:0000026//alpha-1,2-mannosyltransferase activity;GO:0016757//transferase activity, transferring glycosyl groups;GO:0000030//mannosyltransferase activity	GO:0006506//GPI anchor biosynthetic process	K08098//phosphatidylinositol glycan, class Z [EC:2.4.1.-]	XP_016862729.1//PREDICTED: GPI mannosyltransferase 4 isoform X1 [Homo sapiens];XP_017378395.1//PREDICTED: GPI mannosyltransferase 4 [Cebus capucinus imitator];XP_011511492.1//PREDICTED: GPI mannosyltransferase 4 isoform X2 [Homo sapiens]
126520	1933	0.02	0.01	-1	0.141324706	*	PLK5	NA	NA	NA	K19596//inactive serine/threonine-protein kinase PLK5	XP_014977851.1//PREDICTED: inactive serine/threonine-protein kinase PLK5 [Macaca mulatta]
79725	4158	0.83	0.67	-0.308950241	0.291787275	*	THAP9	NA	GO:0046872//metal ion binding;GO:0004803//transposase activity;GO:0043565//sequence-specific DNA binding;GO:0016740//transferase activity	GO:0015074//DNA integration;GO:0006313//transposition, DNA-mediated;GO:0006310//DNA recombination	K03068//low density lipoprotein receptor-related protein 5/6;K09228//KRAB domain-containing zinc finger protein;K17776//metaxin;K17985//activating molecule in BECN1-regulated autophagy protein 1;K18402//PHD finger protein 20;K02980//small subunit ribosomal protein S29e;K01064//wingless-type MMTV integration site family, member 9;K13485//2-oxo-4-hydroxy-4-carboxy-5-ureidoimidazoline decarboxylase …	NP_078948.3//DNA transposase THAP9 isoform 1 [Homo sapiens];XP_016864092.1//PREDICTED: DNA transposase THAP9 isoform X1 [Homo sapiens]
4521	702	23.5	20.555	-0.193171385	0.666666667	*	NUDT1	GO:0005759//mitochondrial matrix;GO:0070062//extracellular exosome;GO:0005615//extracellular space;GO:0005634//nucleus;GO:0031965//nuclear membrane;GO:0001669//acrosomal vesicle;GO:0005737//cytoplasm;GO:0005829//cytosol;GO:0005739//mitochondrion;GO:0005886//plasma membrane	GO:0030515//snoRNA binding;GO:0035539//8-oxo-7,8-dihydrodeoxyguanosine triphosphate pyrophosphatase activity;GO:0047693//ATP diphosphatase activity;GO:0008413//8-oxo-7,8-dihydroguanosine triphosphate pyrophosphatase activity;GO:0044714//2-hydroxy-(deoxy)adenosine-triphosphate pyrophosphatase activity;GO:0003924//GTPase activity;GO:0036219//GTP diphosphatase activity;GO:0046872//metal ion binding;…	GO:0006979//response to oxidative stress;GO:0046686//response to cadmium ion;GO:0006281//DNA repair;GO:0042262//DNA protection;GO:0034656//nucleobase-containing small molecule catabolic process;GO:0046061//dATP catabolic process;GO:0006195//purine nucleotide catabolic process;GO:0008584//male gonad development;GO:0006203//dGTP catabolic process;GO:0007568//aging	K17816//8-oxo-dGTP diphosphatase / 2-hydroxy-dATP diphosphatase [EC:3.6.1.55 3.6.1.56]	XP_003278738.1//PREDICTED: 7,8-dihydro-8-oxoguanine triphosphatase isoform X1 [Nomascus leucogenys];NP_945187.1//7,8-dihydro-8-oxoguanine triphosphatase isoform p22 [Homo sapiens];P36639.3//RecName: Full=7,8-dihydro-8-oxoguanine triphosphatase; AltName: Full=2-hydroxy-dATP diphosphatase; AltName: Full=8-oxo-dGTPase; AltName: Full=Nucleoside diphosphate-linked moiety X motif 1; Short=Nudix motif 1…
3208	1001	0.01	0.03	1.584962501	0.183551847	*	HPCA	NA	NA	NA	K19695//neurocalcin delta	XP_005665228.2//neuron-specific calcium-binding protein hippocalcin isoform X1 [Sus scrofa];XP_004406491.2//PREDICTED: neuron-specific calcium-binding protein hippocalcin isoform X1 [Odobenus rosmarus divergens];XP_007977726.1//PREDICTED: neuron-specific calcium-binding protein hippocalcin isoform X1 [Chlorocebus sabaeus]
8976	4447	16.03	22.025	0.458367594	0.808842727	*	WASL	GO:0070062//extracellular exosome;GO:0005634//nucleus;GO:0030666//endocytic vesicle membrane;GO:0031410//cytoplasmic vesicle;GO:0030027//lamellipodium;GO:0005829//cytosol;GO:0030478//actin cap;GO:0015629//actin cytoskeleton;GO:0005886//plasma membrane	GO:0003779//actin binding;GO:0030695//GTPase regulator activity	GO:0006355//regulation of transcription, DNA-templated;GO:0051653//spindle localization;GO:2000370//positive regulation of clathrin-dependent endocytosis;GO:0007015//actin filament organization;GO:0016050//vesicle organization;GO:0008154//actin polymerization or depolymerization;GO:0060997//dendritic spine morphogenesis;GO:2000601//positive regulation of Arp2/3 complex-mediated actin nucleation;G…	K05747//Wiskott-Aldrich syndrome protein	NP_003932.3//neural Wiskott-Aldrich syndrome protein [Homo sapiens]
84942	3195	9.87	9.81	-0.008796948	0.131846302	*	WDR73	GO:0000922//spindle pole;GO:0032154//cleavage furrow;GO:0005829//cytosol	NA	GO:0006997//nucleus organization;GO:0043066//negative regulation of apoptotic process;GO:0031122//cytoplasmic microtubule organization	K12025//tripartite motif-containing protein 52	NP_116245.2//WD repeat-containing protein 73 [Homo sapiens];EAX01947.1//WD repeat domain 73, isoform CRA_c, partial [Homo sapiens];XP_001162099.1//PREDICTED: WD repeat-containing protein 73 [Pan troglodytes]
2312	12747	5.35	3.285	-0.703645521	0.785515637	*	FLG	GO:0043231//intracellular membrane-bounded organelle;GO:0005634//nucleus;GO:0005829//cytosol;GO:0001533//cornified envelope;GO:0036457//keratohyalin granule;GO:0005882//intermediate filament	GO:0030280//structural constituent of epidermis;GO:0005509//calcium ion binding;GO:0046914//transition metal ion binding;GO:0005198//structural molecule activity	GO:0018149//peptide cross-linking;GO:0007275//multicellular organism development;GO:0030216//keratinocyte differentiation;GO:0061436//establishment of skin barrier;GO:0070268//cornification	K10384//filaggrin	NP_002007.1//filaggrin [Homo sapiens]
3096	8891	3.43	4.38	0.352722293	0.616777343	*	HIVEP1	NA	NA	NA	K09239//human immunodeficiency virus type I enhancer-binding protein	XP_005554085.1//PREDICTED: zinc finger protein 40 isoform X1 [Macaca fascicularis];XP_009239702.1//PREDICTED: LOW QUALITY PROTEIN: zinc finger protein 40 [Pongo abelii];XP_005554089.1//PREDICTED: zinc finger protein 40 isoform X4 [Macaca fascicularis]
158880	4410	0.02	0.015	-0.415037499	0.12123276	*	USP51	GO:0005694//chromosome	GO:0042393//histone binding;GO:0004843//thiol-dependent ubiquitin-specific protease activity;GO:0003682//chromatin binding;GO:0008270//zinc ion binding	GO:0016578//histone deubiquitination;GO:0006281//DNA repair;GO:2001032//regulation of double-strand break repair via nonhomologous end joining;GO:2001020//regulation of response to DNA damage stimulus;GO:0010569//regulation of double-strand break repair via homologous recombination;GO:0006511//ubiquitin-dependent protein catabolic process;GO:0016579//protein deubiquitination;GO:0010564//regulatio…	K11366//ubiquitin carboxyl-terminal hydrolase 22/27/51 [EC:3.4.19.12]	NP_958443.1//ubiquitin carboxyl-terminal hydrolase 51 [Homo sapiens]
570	3377	0.08	0.01	-3	0.3170441	*	BAAT	GO:0005829//cytosol;GO:0005782//peroxisomal matrix;GO:0005777//peroxisome	GO:0016746//transferase activity, transferring acyl groups;GO:0102991//myristoyl-CoA hydrolase activity;GO:0052815//medium-chain acyl-CoA hydrolase activity;GO:0052689//carboxylic ester hydrolase activity;GO:0005102//receptor binding;GO:0047963//glycine N-choloyltransferase activity;GO:0052817//very long chain acyl-CoA hydrolase activity;GO:0016290//palmitoyl-CoA hydrolase activity;GO:0052816//lo…	GO:0031100//animal organ regeneration;GO:0019530//taurine metabolic process;GO:0001889//liver development;GO:0006631//fatty acid metabolic process;GO:0006544//glycine metabolic process;GO:0008206//bile acid metabolic process;GO:0002152//bile acid conjugation;GO:0006637//acyl-CoA metabolic process;GO:0006699//bile acid biosynthetic process	K00659//bile acid-CoA:amino acid N-acyltransferase [EC:2.3.1.65 3.1.2.2]	NP_001692.1//bile acid-CoA:amino acid N-acyltransferase [Homo sapiens]
114790	3408	7.11	4.985	-0.512256055	0.761223679	*	STK11IP	GO:0005765//lysosomal membrane;GO:0043231//intracellular membrane-bounded organelle;GO:0035578//azurophil granule lumen;GO:0005576//extracellular region;GO:0005737//cytoplasm	GO:0019901//protein kinase binding	GO:0008104//protein localization;GO:0043312//neutrophil degranulation	K19475//WAS/WASL-interacting protein;K22023//mucin-6;K02184//formin 2;K05748//WAS protein family, member 2	XP_011508828.1//PREDICTED: serine/threonine-protein kinase 11-interacting protein isoform X1 [Homo sapiens];EAW70775.1//serine/threonine kinase 11 interacting protein, isoform CRA_a [Homo sapiens];Q8N1F8.3//RecName: Full=Serine/threonine-protein kinase 11-interacting protein; AltName: Full=LKB1-interacting protein 1;XP_011508830.1//PREDICTED: serine/threonine-protein kinase 11-interacting protein…
3761	2075	1.02	0.135	-2.91753784	0.78324536	*	KCNJ4	GO:0016323//basolateral plasma membrane;GO:0016021//integral component of membrane;GO:0030054//cell junction;GO:0005886//plasma membrane;GO:0008076//voltage-gated potassium channel complex;GO:0045211//postsynaptic membrane;GO:0030659//cytoplasmic vesicle membrane	GO:0005242//inward rectifier potassium channel activity;GO:0015467//G-protein activated inward rectifier potassium channel activity;GO:0030165//PDZ domain binding	GO:0006813//potassium ion transport;GO:0061337//cardiac conduction;GO:0010107//potassium ion import	K04998//potassium inwardly-rectifying channel subfamily J member 4	NP_004972.1//inward rectifier potassium channel 4 [Homo sapiens]
5191	1525	2.15	1.695	-0.343051386	0.477212101	*	PEX7	GO:0005829//cytosol;GO:0005782//peroxisomal matrix;GO:0005777//peroxisome	GO:0005053//peroxisome matrix targeting signal-2 binding;GO:0042803//protein homodimerization activity;GO:0019899//enzyme binding	GO:0007031//peroxisome organization;GO:0008611//ether lipid biosynthetic process;GO:0001958//endochondral ossification;GO:0006635//fatty acid beta-oxidation;GO:0001764//neuron migration;GO:0016558//protein import into peroxisome matrix	K13341//peroxin-7	XP_017385942.1//PREDICTED: peroxisomal biogenesis factor 7 [Cebus capucinus imitator];XP_006715565.1//PREDICTED: peroxisomal biogenesis factor 7 isoform X2 [Homo sapiens];XP_005267076.1//PREDICTED: peroxisomal biogenesis factor 7 isoform X1 [Homo sapiens]
[truncated: 17,076 more rows]
